# Supplementary material for: Diversity and distribution of Chirostyloidea and Galatheoidea (Decapoda, Anomura) in the Southern Gulf of Mexico
Source: Zookeys. 2016 Aug 23;(612):1–30. doi: 10.3897/zookeys.612.9492 (PMC5027662; doi:10.3897/zookeys.612.9492)
Supplement: XML Treatment for Uroptychus nitidus [file zookeys.612.9492-treatment4.xml]

<!DOCTYPE tp:taxon-treatment
  PUBLIC "-//TaxonX//DTD Taxonomic Treatment Publishing DTD v0 20100105//EN" "tax-treatment-NSO.dtd">
<tp:taxon-treatment xmlns:tp="http://www.plazi.org/taxpub"><tp:treatment-meta><kwd-group><label>Taxon classification</label><kwd><named-content content-type="kingdom">Animalia</named-content></kwd><kwd><named-content content-type="order">Decapoda</named-content></kwd><kwd><named-content content-type="family">Chirostylidae</named-content></kwd></kwd-group><mixed-citation publication-type="journal"><person-group><name><surname>Vázquez-Bader</surname><given-names>Ana Rosa</given-names></name><name><surname>Gracia</surname><given-names>Adolfo</given-names></name></person-group><article-title>Diversity and distribution of <tp:taxon-name><tp:taxon-name-part taxon-name-part-type="superfamily">Chirostyloidea</tp:taxon-name-part></tp:taxon-name> and <tp:taxon-name><tp:taxon-name-part taxon-name-part-type="superfamily">Galatheoidea</tp:taxon-name-part></tp:taxon-name> (<tp:taxon-name><tp:taxon-name-part taxon-name-part-type="order">Decapoda</tp:taxon-name-part></tp:taxon-name>, <tp:taxon-name><tp:taxon-name-part taxon-name-part-type="infraorder">Anomura</tp:taxon-name-part></tp:taxon-name>) in the Southern Gulf of Mexico</article-title><source>Zookeys</source><day>23</day><month>8</month><year>2016</year><volume>2016</volume><issue>612</issue><fpage>1</fpage><lpage>30</lpage><pub-id pub-id-type="doi">10.3897/zookeys.612.9492</pub-id></mixed-citation></tp:treatment-meta><tp:nomenclature><tp:taxon-name>
              <tp:taxon-name-part taxon-name-part-type="genus">Uroptychus</tp:taxon-name-part>
              <tp:taxon-name-part taxon-name-part-type="species">nitidus</tp:taxon-name-part>
            </tp:taxon-name><tp:taxon-authority>(A. Milne-Edwards, 1880)</tp:taxon-authority></tp:nomenclature><tp:treatment-sec sec-type="material" id="SECID0EEFAE"><title>Material examined.</title><p>BATO <abbrev xmlns:xlink="http://www.w3.org/1999/xlink" xlink:title="station number" id="ABBRID0EKFAE" xlink:type="simple">stn</abbrev>. 29, 1 female; <abbrev xmlns:xlink="http://www.w3.org/1999/xlink" xlink:title="station number" id="ABBRID0EOFAE" xlink:type="simple">stn</abbrev>. 47, 1 female,1 ovigerous female; <abbrev xmlns:xlink="http://www.w3.org/1999/xlink" xlink:title="station number" id="ABBRID0ESFAE" xlink:type="simple">stn</abbrev>. 48, 1 female, 1 ovigerous female, <abbrev xmlns:xlink="http://www.w3.org/1999/xlink" xlink:title="station number" id="ABBRID0EWFAE" xlink:type="simple">stn</abbrev>. 53, 1 ovigerous female. BIOREPES 2 <abbrev xmlns:xlink="http://www.w3.org/1999/xlink" xlink:title="station number" id="ABBRID0E1FAE" xlink:type="simple">stn</abbrev>. 27, 1 male, 1 ovigerous female; <abbrev xmlns:xlink="http://www.w3.org/1999/xlink" xlink:title="station number" id="ABBRID0E5FAE" xlink:type="simple">stn</abbrev>. 28, 1 male; <abbrev xmlns:xlink="http://www.w3.org/1999/xlink" xlink:title="station number" id="ABBRID0ECGAE" xlink:type="simple">stn</abbrev>. 28b, 1 male, 1 ovigerous female; <abbrev xmlns:xlink="http://www.w3.org/1999/xlink" xlink:title="station number" id="ABBRID0EGGAE" xlink:type="simple">stn</abbrev>. 31, 1 female. BIOREPES 3 <abbrev xmlns:xlink="http://www.w3.org/1999/xlink" xlink:title="station number" id="ABBRID0EKGAE" xlink:type="simple">stn</abbrev>. A16, 1 ovigerous female; <abbrev xmlns:xlink="http://www.w3.org/1999/xlink" xlink:title="station number" id="ABBRID0EOGAE" xlink:type="simple">stn</abbrev>. C1, 6 males, 2 females, 3 ovigerous females. COBERPES <abbrev xmlns:xlink="http://www.w3.org/1999/xlink" xlink:title="station number" id="ABBRID0ESGAE" xlink:type="simple">stn</abbrev>. A6, 1 ovigerous female; <abbrev xmlns:xlink="http://www.w3.org/1999/xlink" xlink:title="station number" id="ABBRID0EWGAE" xlink:type="simple">stn</abbrev>. B10, 1 male; <abbrev xmlns:xlink="http://www.w3.org/1999/xlink" xlink:title="station number" id="ABBRID0E1GAE" xlink:type="simple">stn</abbrev>. B11, 1 male. COBERPES 2011 <abbrev xmlns:xlink="http://www.w3.org/1999/xlink" xlink:title="station number" id="ABBRID0E5GAE" xlink:type="simple">stn</abbrev>. B9, 15 males, 4 females, 5 ovigerous females, <abbrev xmlns:xlink="http://www.w3.org/1999/xlink" xlink:title="station number" id="ABBRID0ECHAE" xlink:type="simple">stn</abbrev>. D1b, 1 female, <abbrev xmlns:xlink="http://www.w3.org/1999/xlink" xlink:title="station number" id="ABBRID0EGHAE" xlink:type="simple">stn</abbrev>. D10, 1 female <abbrev xmlns:xlink="http://www.w3.org/1999/xlink" xlink:title="station number" id="ABBRID0EKHAE" xlink:type="simple">stn</abbrev>. C2, 1 male, 1 female, <abbrev xmlns:xlink="http://www.w3.org/1999/xlink" xlink:title="station number" id="ABBRID0EOHAE" xlink:type="simple">stn</abbrev>. D6b, 3 males, <abbrev xmlns:xlink="http://www.w3.org/1999/xlink" xlink:title="station number" id="ABBRID0ESHAE" xlink:type="simple">stn</abbrev>. C3, 3 males, 1 female.</p></tp:treatment-sec><tp:treatment-sec sec-type="remarks" id="SECID0EWHAE"><title>Remarks.</title><p>This species was the most abundant and frequent of the genus <italic><tp:taxon-name><tp:taxon-name-part taxon-name-part-type="genus">Uroptychus</tp:taxon-name-part></tp:taxon-name></italic> (n = 62 individuals). Specimens were collected off Laguna Madre, Tamaulipas; Términos Lagoon, Campeche; Carmen y Machona, Tabasco; N of Alacranes Reef, and Progreso, Yucatán; between 352 and 1044 m. The maximum abundances were found in spring (58.12%) and in sector <abbrev xmlns:xlink="http://www.w3.org/1999/xlink" xlink:title="East Southeastern" id="ABBRID0EDIAE" xlink:type="simple">ESE</abbrev> (61.3%) between 406.5–1044.0 m depth. The overall sex ratio favored males 1.18 M: 1 F, but it was not statistically significant (χ<sup>2</sup> = 0.581, with 1 degree of freedom, two-tailed P = 0.45). Ovigerous females were present in spring, summer, and autumn.</p><p>The bathymetric range was different in summer (352.0–1144.0) and autumn (510.0–552.0 m). Females presented a slightly larger mean carapace length <overline>x</overline> = 8.9 ± 3.45 (min. 5.0. max 12.9 mm) than males <overline>x</overline> = 8.8 ± 2.47 (min. 3.8. max 14.8 mm) and ovigerous females <overline>x</overline> = 8.4, ± 2.10 (min. 4.8 max 12.8 mm). However, ANOVA analysis were only significant for males, F <sub>depth</sub> = 6.05, p = 0.00; F <sub>season</sub> = 9.67, p = 0.00. The Tukey post hoc test, showed that summer was significantly different from autumn and spring. The largest mean size was found in summer whereas the smallest one was observed in autumn (Fig. <xref ref-type="fig" rid="F2">2b</xref>). Significant differences were found between 800–899 and 1000–1099 m depth interval and the others. Also, a size increasing trend related to depth was apparent (Fig. <xref ref-type="fig" rid="F2">2a</xref>).</p><fig id="F2" position="float" orientation="portrait"><label>Figure 2.</label><caption><p>Size distribution of <italic><tp:taxon-name><tp:taxon-name-part taxon-name-part-type="genus">Uroptychus</tp:taxon-name-part> <tp:taxon-name-part taxon-name-part-type="species">nitidus</tp:taxon-name-part></tp:taxon-name></italic>, males: <bold>a</bold> depth interval <bold>b</bold> season.</p></caption><graphic xmlns:xlink="http://www.w3.org/1999/xlink" xlink:href="zookeys-612-001-g002.jpg" position="float" orientation="portrait" xlink:type="simple" id="oo_100088.jpg"/></fig></tp:treatment-sec></tp:taxon-treatment>
