# Supplementary material for: Diversity and distribution of Chirostyloidea and Galatheoidea (Decapoda, Anomura) in the Southern Gulf of Mexico
Source: Zookeys. 2016 Aug 23;(612):1–30. doi: 10.3897/zookeys.612.9492 (PMC5027662; doi:10.3897/zookeys.612.9492)
Supplement: XML Treatment for Agononida longipes [file zookeys.612.9492-treatment8.xml]

<!DOCTYPE tp:taxon-treatment
  PUBLIC "-//TaxonX//DTD Taxonomic Treatment Publishing DTD v0 20100105//EN" "tax-treatment-NSO.dtd">
<tp:taxon-treatment xmlns:tp="http://www.plazi.org/taxpub"><tp:treatment-meta><kwd-group><label>Taxon classification</label><kwd><named-content content-type="kingdom">Animalia</named-content></kwd><kwd><named-content content-type="order">Decapoda</named-content></kwd><kwd><named-content content-type="family">Munididae</named-content></kwd></kwd-group><mixed-citation publication-type="journal"><person-group><name><surname>Vázquez-Bader</surname><given-names>Ana Rosa</given-names></name><name><surname>Gracia</surname><given-names>Adolfo</given-names></name></person-group><article-title>Diversity and distribution of <tp:taxon-name><tp:taxon-name-part taxon-name-part-type="superfamily">Chirostyloidea</tp:taxon-name-part></tp:taxon-name> and <tp:taxon-name><tp:taxon-name-part taxon-name-part-type="superfamily">Galatheoidea</tp:taxon-name-part></tp:taxon-name> (<tp:taxon-name><tp:taxon-name-part taxon-name-part-type="order">Decapoda</tp:taxon-name-part></tp:taxon-name>, <tp:taxon-name><tp:taxon-name-part taxon-name-part-type="infraorder">Anomura</tp:taxon-name-part></tp:taxon-name>) in the Southern Gulf of Mexico</article-title><source>Zookeys</source><day>23</day><month>8</month><year>2016</year><volume>2016</volume><issue>612</issue><fpage>1</fpage><lpage>30</lpage><pub-id pub-id-type="doi">10.3897/zookeys.612.9492</pub-id></mixed-citation></tp:treatment-meta><tp:nomenclature><tp:taxon-name>
                <tp:taxon-name-part taxon-name-part-type="genus">Agononida</tp:taxon-name-part>
                <tp:taxon-name-part taxon-name-part-type="species">longipes</tp:taxon-name-part>
              </tp:taxon-name><tp:taxon-authority>(A. Milne-Edwards, 1880)</tp:taxon-authority></tp:nomenclature><tp:treatment-sec sec-type="material" id="SECID0EMSAE"><title>Material examined.</title><p>BATO <abbrev xmlns:xlink="http://www.w3.org/1999/xlink" xlink:title="station number" id="ABBRID0ESSAE" xlink:type="simple">stn</abbrev>. 24, 1 male, <abbrev xmlns:xlink="http://www.w3.org/1999/xlink" xlink:title="station number" id="ABBRID0EWSAE" xlink:type="simple">stn</abbrev>. 26, 1 ovigerous female, <abbrev xmlns:xlink="http://www.w3.org/1999/xlink" xlink:title="station number" id="ABBRID0E1SAE" xlink:type="simple">stn</abbrev>. 27, 2 females, 5 ovigerous females, <abbrev xmlns:xlink="http://www.w3.org/1999/xlink" xlink:title="station number" id="ABBRID0E5SAE" xlink:type="simple">stn</abbrev>. 29, 3 males, <abbrev xmlns:xlink="http://www.w3.org/1999/xlink" xlink:title="station number" id="ABBRID0ECTAE" xlink:type="simple">stn</abbrev>. 33, 2 males, 3 females, 1 ovigerous female; <abbrev xmlns:xlink="http://www.w3.org/1999/xlink" xlink:title="station number" id="ABBRID0EGTAE" xlink:type="simple">stn</abbrev>. 41, 5 males, 1 female, <abbrev xmlns:xlink="http://www.w3.org/1999/xlink" xlink:title="station number" id="ABBRID0EKTAE" xlink:type="simple">stn</abbrev>. 49, 1 male; <abbrev xmlns:xlink="http://www.w3.org/1999/xlink" xlink:title="station number" id="ABBRID0EOTAE" xlink:type="simple">stn</abbrev>. 54, 1 female. BIOREPES 1 <abbrev xmlns:xlink="http://www.w3.org/1999/xlink" xlink:title="station number" id="ABBRID0ESTAE" xlink:type="simple">stn</abbrev>. 12, 2 males, 3 females, 1 ovigerous female; <abbrev xmlns:xlink="http://www.w3.org/1999/xlink" xlink:title="station number" id="ABBRID0EWTAE" xlink:type="simple">stn</abbrev>. 26, 5 males; <abbrev xmlns:xlink="http://www.w3.org/1999/xlink" xlink:title="station number" id="ABBRID0E1TAE" xlink:type="simple">stn</abbrev>. 27, 7 males, 3 females; <abbrev xmlns:xlink="http://www.w3.org/1999/xlink" xlink:title="station number" id="ABBRID0E5TAE" xlink:type="simple">stn</abbrev>. 30, 62 males, 61 females; <abbrev xmlns:xlink="http://www.w3.org/1999/xlink" xlink:title="station number" id="ABBRID0ECUAE" xlink:type="simple">stn</abbrev>. 31, 5 males, 1 female, 10 ovigerous females. BIOREPES 2 <abbrev xmlns:xlink="http://www.w3.org/1999/xlink" xlink:title="station number" id="ABBRID0EGUAE" xlink:type="simple">stn</abbrev>. 2, 2 males, 2 females, 1 ovigerous female; <abbrev xmlns:xlink="http://www.w3.org/1999/xlink" xlink:title="station number" id="ABBRID0EKUAE" xlink:type="simple">stn</abbrev>. 4, 1 ovigerous female; <abbrev xmlns:xlink="http://www.w3.org/1999/xlink" xlink:title="station number" id="ABBRID0EOUAE" xlink:type="simple">stn</abbrev>. 14, 1 male; <abbrev xmlns:xlink="http://www.w3.org/1999/xlink" xlink:title="station number" id="ABBRID0ESUAE" xlink:type="simple">stn</abbrev>. 15, 7 males; <abbrev xmlns:xlink="http://www.w3.org/1999/xlink" xlink:title="station number" id="ABBRID0EWUAE" xlink:type="simple">stn</abbrev>. 18, 1 female, 5 ovigerous females; <abbrev xmlns:xlink="http://www.w3.org/1999/xlink" xlink:title="station number" id="ABBRID0E1UAE" xlink:type="simple">stn</abbrev>. 34, 1 male, 1 female, 1 ovigerous females. BIOREPES 3 <abbrev xmlns:xlink="http://www.w3.org/1999/xlink" xlink:title="station number" id="ABBRID0E5UAE" xlink:type="simple">stn</abbrev>. A2, 3 males, 3 females; <abbrev xmlns:xlink="http://www.w3.org/1999/xlink" xlink:title="station number" id="ABBRID0ECVAE" xlink:type="simple">stn</abbrev>. A10, 1 female; <abbrev xmlns:xlink="http://www.w3.org/1999/xlink" xlink:title="station number" id="ABBRID0EGVAE" xlink:type="simple">stn</abbrev>. A22, 1 male; <abbrev xmlns:xlink="http://www.w3.org/1999/xlink" xlink:title="station number" id="ABBRID0EKVAE" xlink:type="simple">stn</abbrev>. A23, 1 ovigerous female; <abbrev xmlns:xlink="http://www.w3.org/1999/xlink" xlink:title="station number" id="ABBRID0EOVAE" xlink:type="simple">stn</abbrev>. A24, 2 males, 1 female; <abbrev xmlns:xlink="http://www.w3.org/1999/xlink" xlink:title="station number" id="ABBRID0ESVAE" xlink:type="simple">stn</abbrev>. A25, 1 male; <abbrev xmlns:xlink="http://www.w3.org/1999/xlink" xlink:title="station number" id="ABBRID0EWVAE" xlink:type="simple">stn</abbrev>. B2, 1 male, 2 females, 1 ovigerous female; <abbrev xmlns:xlink="http://www.w3.org/1999/xlink" xlink:title="station number" id="ABBRID0E1VAE" xlink:type="simple">stn</abbrev>. B3, 1 male, 2 females; <abbrev xmlns:xlink="http://www.w3.org/1999/xlink" xlink:title="station number" id="ABBRID0E5VAE" xlink:type="simple">stn</abbrev>. B6, 1 male, 1 female, 1 ovigerous female 1; <abbrev xmlns:xlink="http://www.w3.org/1999/xlink" xlink:title="station number" id="ABBRID0ECWAE" xlink:type="simple">stn</abbrev>. B7, 5 males, 2 ovigerous females; <abbrev xmlns:xlink="http://www.w3.org/1999/xlink" xlink:title="station number" id="ABBRID0EGWAE" xlink:type="simple">stn</abbrev>. C2, 1 male, 3 females; <abbrev xmlns:xlink="http://www.w3.org/1999/xlink" xlink:title="station number" id="ABBRID0EKWAE" xlink:type="simple">stn</abbrev>. C5, 2 males, 4 females, 2 ovigerous females. COBERPES 1 <abbrev xmlns:xlink="http://www.w3.org/1999/xlink" xlink:title="station number" id="ABBRID0EOWAE" xlink:type="simple">stn</abbrev>. A9, 1 male, 1 female, 1 ovigerous female; <abbrev xmlns:xlink="http://www.w3.org/1999/xlink" xlink:title="station number" id="ABBRID0ESWAE" xlink:type="simple">stn</abbrev>. B9, 5 males, 4 females, 1 ovigerous female; <abbrev xmlns:xlink="http://www.w3.org/1999/xlink" xlink:title="station number" id="ABBRID0EWWAE" xlink:type="simple">stn</abbrev>. B14, 1 female, 1 ovigerous female; <abbrev xmlns:xlink="http://www.w3.org/1999/xlink" xlink:title="station number" id="ABBRID0E1WAE" xlink:type="simple">stn</abbrev>. Ω2, 11 males, 8 females, 9 ovigerous females; <abbrev xmlns:xlink="http://www.w3.org/1999/xlink" xlink:title="station number" id="ABBRID0E5WAE" xlink:type="simple">stn</abbrev>. Ω15, 2 males, 3 females; <abbrev xmlns:xlink="http://www.w3.org/1999/xlink" xlink:title="station number" id="ABBRID0ECXAE" xlink:type="simple">stn</abbrev>. E4, 1 female. COBERPES 2011 <abbrev xmlns:xlink="http://www.w3.org/1999/xlink" xlink:title="station number" id="ABBRID0EGXAE" xlink:type="simple">stn</abbrev>. E1, 2 ovigerous females; E7, 4 males. COBERPES 3 <abbrev xmlns:xlink="http://www.w3.org/1999/xlink" xlink:title="station number" id="ABBRID0EKXAE" xlink:type="simple">stn</abbrev>. α5, 1female; <abbrev xmlns:xlink="http://www.w3.org/1999/xlink" xlink:title="station number" id="ABBRID0EOXAE" xlink:type="simple">stn</abbrev>. B10, 2 males, 1 female. COBERPES 4 <abbrev xmlns:xlink="http://www.w3.org/1999/xlink" xlink:title="station number" id="ABBRID0ESXAE" xlink:type="simple">stn</abbrev>. A1b, females 1; A3, 1 male; <abbrev xmlns:xlink="http://www.w3.org/1999/xlink" xlink:title="station number" id="ABBRID0EWXAE" xlink:type="simple">stn</abbrev>. B15b, 7 males, 5 females; <abbrev xmlns:xlink="http://www.w3.org/1999/xlink" xlink:title="station number" id="ABBRID0E1XAE" xlink:type="simple">stn</abbrev>. B26b, 7 males, 7 females; <abbrev xmlns:xlink="http://www.w3.org/1999/xlink" xlink:title="station number" id="ABBRID0E5XAE" xlink:type="simple">stn</abbrev>. B27, 1 male; <abbrev xmlns:xlink="http://www.w3.org/1999/xlink" xlink:title="station number" id="ABBRID0ECYAE" xlink:type="simple">stn</abbrev>.C33b, 7 females; <abbrev xmlns:xlink="http://www.w3.org/1999/xlink" xlink:title="station number" id="ABBRID0EGYAE" xlink:type="simple">stn</abbrev>. C34, 4 males, 2 females.</p></tp:treatment-sec><tp:treatment-sec sec-type="material" id="SECID0EKYAE"><title>Additional material examined.</title><p>SIGSBEE 9 <abbrev xmlns:xlink="http://www.w3.org/1999/xlink" xlink:title="station number" id="ABBRID0EQYAE" xlink:type="simple">stn</abbrev>. A4, 8 males, 5 females, 1 ovigerous female, <abbrev xmlns:xlink="http://www.w3.org/1999/xlink" xlink:title="station number" id="ABBRID0EUYAE" xlink:type="simple">stn</abbrev>. A6, 15 males, 11 females, 5 ovigerous females, <abbrev xmlns:xlink="http://www.w3.org/1999/xlink" xlink:title="station number" id="ABBRID0EYYAE" xlink:type="simple">stn</abbrev>. A7, 11 males, 1 female, 1 ovigerous female, <abbrev xmlns:xlink="http://www.w3.org/1999/xlink" xlink:title="station number" id="ABBRID0E3YAE" xlink:type="simple">stn</abbrev>. A9, 11 males, 14 females, 4 ovigerous females. SIGSBEE 10 <abbrev xmlns:xlink="http://www.w3.org/1999/xlink" xlink:title="station number" id="ABBRID0EAZAE" xlink:type="simple">stn</abbrev>. C, 1 male, <abbrev xmlns:xlink="http://www.w3.org/1999/xlink" xlink:title="station number" id="ABBRID0EEZAE" xlink:type="simple">stn</abbrev>. D, 4 females, <abbrev xmlns:xlink="http://www.w3.org/1999/xlink" xlink:title="station number" id="ABBRID0EIZAE" xlink:type="simple">stn</abbrev>. E, 2 females, <abbrev xmlns:xlink="http://www.w3.org/1999/xlink" xlink:title="station number" id="ABBRID0EMZAE" xlink:type="simple">stn</abbrev>. F, 1 male, 1 ovigerous female.</p></tp:treatment-sec><tp:treatment-sec sec-type="remarks" id="SECID0EQZAE"><title>Remarks.</title><p>This species presented a wide distribution in the southern Gulf of Mexico, in Yucatán, off Celestún; Tamaulipas, San Fernando River; Veracruz, Tamiahua Lagoon and Pánuco River; in Tabasco off Grijalva-Usumacinta Rivers; and Quintana Roo, off Holbox Island; from 110.5 to 1140.0 m depth. <italic><tp:taxon-name><tp:taxon-name-part taxon-name-part-type="genus">Agononida</tp:taxon-name-part> <tp:taxon-name-part taxon-name-part-type="species">longipes</tp:taxon-name-part></tp:taxon-name></italic> was the most common and abundant species of squat lobsters throughout all cruises with 446 individuals. The overall sex ratio was 0.94 M: 1.0 F. The maximum abundance was observed in summer (77.8%; from 309.0 to 1140.0 m) and in the <abbrev xmlns:xlink="http://www.w3.org/1999/xlink" xlink:title="South Sothtwestern" id="ABBRID0EA1AE" xlink:type="simple">SSW</abbrev> sector (53.4%; 231.6–913.0 m). Ovigerous females (n = 58), exhibited larger mean <abbrev xmlns:xlink="http://www.w3.org/1999/xlink" xlink:title="carapace length" id="ABBRID0EE1AE" xlink:type="simple">CL</abbrev> <overline>x</overline> = 15.328 ± 2.148 (min. 10.7, max. 20.8 mm) than males (n = 216), <abbrev xmlns:xlink="http://www.w3.org/1999/xlink" xlink:title="carapace length" id="ABBRID0EN1AE" xlink:type="simple">CL</abbrev> <overline>x</overline> = 14.253 ± 6.583 (min. 2.0, max. 34.0 mm) and females (n = 172), <abbrev xmlns:xlink="http://www.w3.org/1999/xlink" xlink:title="carapace length" id="ABBRID0EW1AE" xlink:type="simple">CL</abbrev> <overline>x</overline> = 14.048 ± 3.025 (min. 7.61, max. 22.5 mm).</p><!--PageBreak--><p>The ANOVA test showed that the mean <abbrev xmlns:xlink="http://www.w3.org/1999/xlink" xlink:title="carapace length" id="ABBRID0EC2AE" xlink:type="simple">CL</abbrev> in males, females, and ovigerous females were statistically different among seasons: F (2;207) = 8.48; p = 0.00; F (3;168) = 5.83; p = 0.00; F (2;55) = 6.94; p = 0.00, respectively. The largest sizes were present in spring, whereas the smallest were in summer (Figs <xref ref-type="fig" rid="F3">3b, d, e</xref>; Tukey Test). However, the mean <abbrev xmlns:xlink="http://www.w3.org/1999/xlink" xlink:title="carapace length" id="ABBRID0EN2AE" xlink:type="simple">CL</abbrev> among the depth strata were statistically different only in males and females: F (5;204) = 4.49; p = 0.00; F (3;168) = 5.83; p = 0.00, respectively. The largest males were collected in shallower depths (Fig. <xref ref-type="fig" rid="F3">3a</xref>), while the largest females were in deeper ones (Fig. <xref ref-type="fig" rid="F3">3c</xref>). The seasonal sex ratio approached the expected proportion (1 M: 1 F), except in autumn (0.68 M: 1 F), but it was not statistically different (χ<sup>2</sup> = 1.524, p = 0.2170). Ovigerous females were present in spring, summer, and autumn, and the largest number was collected in summer between 269.0–913.0 m depth. The percentage of bopyrid infestation in each sex was relatively uniform (males = 5.8 and females 4.1). The <abbrev xmlns:xlink="http://www.w3.org/1999/xlink" xlink:title="carapace length" id="ABBRID0E52AE" xlink:type="simple">CL</abbrev> size of parasitized individuals ranged from 1.9 to 15.2 mm in males and 11.1 to 15.4 mm in females.</p><fig id="F3" position="float" orientation="portrait"><label>Figure 3.</label><caption><p>Size distribution of <italic><tp:taxon-name><tp:taxon-name-part taxon-name-part-type="genus">Agononida</tp:taxon-name-part> <tp:taxon-name-part taxon-name-part-type="species">longipes</tp:taxon-name-part></tp:taxon-name></italic>, males: <bold>a</bold> depth interval season; females <bold>c</bold> depth interval <bold>d</bold> seasons; ovigerous females <bold>e</bold> season.</p></caption><graphic xmlns:xlink="http://www.w3.org/1999/xlink" xlink:href="zookeys-612-001-g003.jpg" position="float" orientation="portrait" xlink:type="simple" id="oo_100089.jpg"/></fig></tp:treatment-sec></tp:taxon-treatment>
