# Supplementary material for: Diversity and distribution of Chirostyloidea and Galatheoidea (Decapoda, Anomura) in the Southern Gulf of Mexico
Source: Zookeys. 2016 Aug 23;(612):1–30. doi: 10.3897/zookeys.612.9492 (PMC5027662; doi:10.3897/zookeys.612.9492)
Supplement: XML Treatment for Munida constricta [file zookeys.612.9492-treatment9.xml]

<!DOCTYPE tp:taxon-treatment
  PUBLIC "-//TaxonX//DTD Taxonomic Treatment Publishing DTD v0 20100105//EN" "tax-treatment-NSO.dtd">
<tp:taxon-treatment xmlns:tp="http://www.plazi.org/taxpub"><tp:treatment-meta><kwd-group><label>Taxon classification</label><kwd><named-content content-type="kingdom">Animalia</named-content></kwd><kwd><named-content content-type="order">Decapoda</named-content></kwd><kwd><named-content content-type="family">Munididae</named-content></kwd></kwd-group><mixed-citation publication-type="journal"><person-group><name><surname>Vázquez-Bader</surname><given-names>Ana Rosa</given-names></name><name><surname>Gracia</surname><given-names>Adolfo</given-names></name></person-group><article-title>Diversity and distribution of <tp:taxon-name><tp:taxon-name-part taxon-name-part-type="superfamily">Chirostyloidea</tp:taxon-name-part></tp:taxon-name> and <tp:taxon-name><tp:taxon-name-part taxon-name-part-type="superfamily">Galatheoidea</tp:taxon-name-part></tp:taxon-name> (<tp:taxon-name><tp:taxon-name-part taxon-name-part-type="order">Decapoda</tp:taxon-name-part></tp:taxon-name>, <tp:taxon-name><tp:taxon-name-part taxon-name-part-type="infraorder">Anomura</tp:taxon-name-part></tp:taxon-name>) in the Southern Gulf of Mexico</article-title><source>Zookeys</source><day>23</day><month>8</month><year>2016</year><volume>2016</volume><issue>612</issue><fpage>1</fpage><lpage>30</lpage><pub-id pub-id-type="doi">10.3897/zookeys.612.9492</pub-id></mixed-citation></tp:treatment-meta><tp:nomenclature><tp:taxon-name>
                <tp:taxon-name-part taxon-name-part-type="genus">Munida</tp:taxon-name-part>
                <tp:taxon-name-part taxon-name-part-type="species">constricta</tp:taxon-name-part>
              </tp:taxon-name><tp:taxon-authority>A. Milne-Edwards, 1880</tp:taxon-authority></tp:nomenclature><tp:treatment-sec sec-type="material" id="SECID0EF5AE"><title>Material examined.</title><p>BATO <abbrev xmlns:xlink="http://www.w3.org/1999/xlink" xlink:title="station number" id="ABBRID0EL5AE" xlink:type="simple">stn</abbrev>. 53, 3 males. BIOREPES 1: <abbrev xmlns:xlink="http://www.w3.org/1999/xlink" xlink:title="station number" id="ABBRID0EP5AE" xlink:type="simple">stn</abbrev> 6, 1 male; <abbrev xmlns:xlink="http://www.w3.org/1999/xlink" xlink:title="station number" id="ABBRID0ET5AE" xlink:type="simple">stn</abbrev> 42, 3 males, 1 female; <abbrev xmlns:xlink="http://www.w3.org/1999/xlink" xlink:title="station number" id="ABBRID0EX5AE" xlink:type="simple">stn</abbrev>. 47, 4 males, 2 females, 1 ovigerous female; <abbrev xmlns:xlink="http://www.w3.org/1999/xlink" xlink:title="station number" id="ABBRID0E25AE" xlink:type="simple">stn</abbrev> 50, 2 males, 1 female; <!--PageBreak--><abbrev xmlns:xlink="http://www.w3.org/1999/xlink" xlink:title="station number" id="ABBRID0EA6AE" xlink:type="simple">stn</abbrev> 54, 2 males, 3 females, 1 ovigerous female; <abbrev xmlns:xlink="http://www.w3.org/1999/xlink" xlink:title="station number" id="ABBRID0EE6AE" xlink:type="simple">stn</abbrev> 55, 8 males, 5 females. BIOREPES 2 <abbrev xmlns:xlink="http://www.w3.org/1999/xlink" xlink:title="station number" id="ABBRID0EI6AE" xlink:type="simple">stn</abbrev> 4, 1 male; <abbrev xmlns:xlink="http://www.w3.org/1999/xlink" xlink:title="station number" id="ABBRID0EM6AE" xlink:type="simple">stn</abbrev>. 11, 1 male; <abbrev xmlns:xlink="http://www.w3.org/1999/xlink" xlink:title="station number" id="ABBRID0EQ6AE" xlink:type="simple">stn</abbrev> 12, 1 male, <abbrev xmlns:xlink="http://www.w3.org/1999/xlink" xlink:title="station number" id="ABBRID0EU6AE" xlink:type="simple">stn</abbrev>. 25, 13 males, 2 females; <abbrev xmlns:xlink="http://www.w3.org/1999/xlink" xlink:title="station number" id="ABBRID0EY6AE" xlink:type="simple">stn</abbrev>. 31, 3 males; <abbrev xmlns:xlink="http://www.w3.org/1999/xlink" xlink:title="station number" id="ABBRID0E36AE" xlink:type="simple">stn</abbrev>. 37, 4 males. COBERPES 3 <abbrev xmlns:xlink="http://www.w3.org/1999/xlink" xlink:title="station number" id="ABBRID0EBAAG" xlink:type="simple">stn</abbrev>. B2, 2 males.</p></tp:treatment-sec><tp:treatment-sec sec-type="remarks" id="SECID0EFAAG"><title>Remarks.</title><p>We collected 62 individuals in the sectors <abbrev xmlns:xlink="http://www.w3.org/1999/xlink" xlink:title="South Sothtwestern" id="ABBRID0ELAAG" xlink:type="simple">SSW</abbrev>, <abbrev xmlns:xlink="http://www.w3.org/1999/xlink" xlink:title="South Southestern" id="ABBRID0EPAAG" xlink:type="simple">SSE</abbrev>, and <abbrev xmlns:xlink="http://www.w3.org/1999/xlink" xlink:title="East Southeastern" id="ABBRID0ETAAG" xlink:type="simple">ESE</abbrev>; from 305.3 to 814.0 m depth. In Tabasco, this species was found off Carmen y Machona Lagoon; Yucatán at N of Alacranes Reef, and N of Celestún; and in Campeche, off Términos Lagoon. The highest abundance was found in summer (93.5%) at a 321.4–717.8 m depth range. <italic><tp:taxon-name><tp:taxon-name-part taxon-name-part-type="genus">Munida</tp:taxon-name-part> <tp:taxon-name-part taxon-name-part-type="species">constricta</tp:taxon-name-part></tp:taxon-name></italic> was mainly reported in sector <abbrev xmlns:xlink="http://www.w3.org/1999/xlink" xlink:title="South Southestern" id="ABBRID0EBBAG" xlink:type="simple">SSE</abbrev> (79.1%, 536.0–717.0 m). The overall sex ratio was 3.2 M: 1 F, χ<sup>2</sup> = 16.516, p &lt; 0.0001. Females exhibited larger mean <abbrev xmlns:xlink="http://www.w3.org/1999/xlink" xlink:title="carapace length" id="ABBRID0EHBAG" xlink:type="simple">CL</abbrev> <overline>x</overline> = 14.1 ± 3.02 (min.7.6- max. 22.5 mm) than males <abbrev xmlns:xlink="http://www.w3.org/1999/xlink" xlink:title="carapace length" id="ABBRID0EQBAG" xlink:type="simple">CL</abbrev> <overline>x</overline> = 13.7 ± 2.516 (min. 2.0, max. 21.7 mm). Only the <abbrev xmlns:xlink="http://www.w3.org/1999/xlink" xlink:title="carapace length" id="ABBRID0EZBAG" xlink:type="simple">CL</abbrev> size of males presented statistically significant differences (ANOVA: F (2; 45) = 6.08; p = 0.00); the smallest sizes were found at shallower depths, whereas larger ones were observed at deeper depths (Fig. <xref ref-type="fig" rid="F4">4</xref>). The sex ratio in summer (3.8 M: 1 F) was significantly different from the expected proportion (χ<sup>2</sup> = 19.931, 1 degree of freedom, two-tailed, P = 0.0001). The two ovigerous females (<abbrev xmlns:xlink="http://www.w3.org/1999/xlink" xlink:title="carapace length" id="ABBRID0EGCAG" xlink:type="simple">CL</abbrev> = 13.6–17.6 mm) were collected in autumn. We found only one female (<abbrev xmlns:xlink="http://www.w3.org/1999/xlink" xlink:title="carapace length" id="ABBRID0ENCAG" xlink:type="simple">CL</abbrev> = 14.43 mm) infested with bopyrid. The material collected represents the first records in the sectors <abbrev xmlns:xlink="http://www.w3.org/1999/xlink" xlink:title="South Sothtwestern" id="ABBRID0EUCAG" xlink:type="simple">SSW</abbrev>, <abbrev xmlns:xlink="http://www.w3.org/1999/xlink" xlink:title="South Southestern" id="ABBRID0EYCAG" xlink:type="simple">SSE</abbrev>, and <abbrev xmlns:xlink="http://www.w3.org/1999/xlink" xlink:title="East Southeastern" id="ABBRID0E3CAG" xlink:type="simple">ESE</abbrev>.</p><fig id="F4" position="float" orientation="portrait"><label>Figure 4.</label><caption><p>Size distribution of <italic><tp:taxon-name><tp:taxon-name-part taxon-name-part-type="genus">Munida</tp:taxon-name-part> <tp:taxon-name-part taxon-name-part-type="species">constricta</tp:taxon-name-part></tp:taxon-name></italic>, males and depth interval.</p></caption><graphic xmlns:xlink="http://www.w3.org/1999/xlink" xlink:href="zookeys-612-001-g004.jpg" position="float" orientation="portrait" xlink:type="simple" id="oo_100090.jpg"/></fig></tp:treatment-sec></tp:taxon-treatment>
