# Supplementary material for: Diversity and distribution of Chirostyloidea and Galatheoidea (Decapoda, Anomura) in the Southern Gulf of Mexico
Source: Zookeys. 2016 Aug 23;(612):1–30. doi: 10.3897/zookeys.612.9492 (PMC5027662; doi:10.3897/zookeys.612.9492)
Supplement: XML Treatment for Munida evermanni [file zookeys.612.9492-treatment10.xml]

<!DOCTYPE tp:taxon-treatment
  PUBLIC "-//TaxonX//DTD Taxonomic Treatment Publishing DTD v0 20100105//EN" "tax-treatment-NSO.dtd">
<tp:taxon-treatment xmlns:tp="http://www.plazi.org/taxpub"><tp:treatment-meta><kwd-group><label>Taxon classification</label><kwd><named-content content-type="kingdom">Animalia</named-content></kwd><kwd><named-content content-type="order">Decapoda</named-content></kwd><kwd><named-content content-type="family">Munididae</named-content></kwd></kwd-group><mixed-citation publication-type="journal"><person-group><name><surname>Vázquez-Bader</surname><given-names>Ana Rosa</given-names></name><name><surname>Gracia</surname><given-names>Adolfo</given-names></name></person-group><article-title>Diversity and distribution of <tp:taxon-name><tp:taxon-name-part taxon-name-part-type="superfamily">Chirostyloidea</tp:taxon-name-part></tp:taxon-name> and <tp:taxon-name><tp:taxon-name-part taxon-name-part-type="superfamily">Galatheoidea</tp:taxon-name-part></tp:taxon-name> (<tp:taxon-name><tp:taxon-name-part taxon-name-part-type="order">Decapoda</tp:taxon-name-part></tp:taxon-name>, <tp:taxon-name><tp:taxon-name-part taxon-name-part-type="infraorder">Anomura</tp:taxon-name-part></tp:taxon-name>) in the Southern Gulf of Mexico</article-title><source>Zookeys</source><day>23</day><month>8</month><year>2016</year><volume>2016</volume><issue>612</issue><fpage>1</fpage><lpage>30</lpage><pub-id pub-id-type="doi">10.3897/zookeys.612.9492</pub-id></mixed-citation></tp:treatment-meta><tp:nomenclature><tp:taxon-name>
                <tp:taxon-name-part taxon-name-part-type="genus">Munida</tp:taxon-name-part>
                <tp:taxon-name-part taxon-name-part-type="species">evermanni</tp:taxon-name-part>
              </tp:taxon-name><tp:taxon-authority>Benedict, 1901</tp:taxon-authority></tp:nomenclature><tp:treatment-sec sec-type="material" id="SECID0EYEAG"><title>Material examined.</title><p>BATO <abbrev xmlns:xlink="http://www.w3.org/1999/xlink" xlink:title="station number" id="ABBRID0E5EAG" xlink:type="simple">stn</abbrev>. 32, 1 male. BIOREPES 1 <abbrev xmlns:xlink="http://www.w3.org/1999/xlink" xlink:title="station number" id="ABBRID0ECFAG" xlink:type="simple">stn</abbrev>.5, 12 males, 6 females, 2 ovigerous females, <abbrev xmlns:xlink="http://www.w3.org/1999/xlink" xlink:title="station number" id="ABBRID0EGFAG" xlink:type="simple">stn</abbrev> 6, 19 males, 9 females, 9 ovigerous females 9, <abbrev xmlns:xlink="http://www.w3.org/1999/xlink" xlink:title="station number" id="ABBRID0EKFAG" xlink:type="simple">stn</abbrev>. 8, 2 males, 1 female, 1 ovigerous female, <abbrev xmlns:xlink="http://www.w3.org/1999/xlink" xlink:title="station number" id="ABBRID0EOFAG" xlink:type="simple">stn</abbrev>, 20 10 males, 3 females, 8 ovigerous females, <abbrev xmlns:xlink="http://www.w3.org/1999/xlink" xlink:title="station number" id="ABBRID0ESFAG" xlink:type="simple">stn</abbrev> 22, 2 males. BIOREPES 2 <abbrev xmlns:xlink="http://www.w3.org/1999/xlink" xlink:title="station number" id="ABBRID0EWFAG" xlink:type="simple">stn</abbrev>. 14, 12 males, <abbrev xmlns:xlink="http://www.w3.org/1999/xlink" xlink:title="station number" id="ABBRID0E1FAG" xlink:type="simple">stn</abbrev>. 16, 8 males, 1 female, 8 ovigerous females, <abbrev xmlns:xlink="http://www.w3.org/1999/xlink" xlink:title="station number" id="ABBRID0E5FAG" xlink:type="simple">stn</abbrev>. 18, 2 males, 1 female, 15 ovigerous females, <abbrev xmlns:xlink="http://www.w3.org/1999/xlink" xlink:title="station number" id="ABBRID0ECGAG" xlink:type="simple">stn</abbrev>. 21, 2 males, 1 ovigerous female, <abbrev xmlns:xlink="http://www.w3.org/1999/xlink" xlink:title="station number" id="ABBRID0EGGAG" xlink:type="simple">stn</abbrev>. 32, 1 ovigerous female. COBERPES 2011 <abbrev xmlns:xlink="http://www.w3.org/1999/xlink" xlink:title="station number" id="ABBRID0EKGAG" xlink:type="simple">stn</abbrev>. E1, 30 males, 29 ovigerous females. COBERPES 3 <abbrev xmlns:xlink="http://www.w3.org/1999/xlink" xlink:title="station number" id="ABBRID0EOGAG" xlink:type="simple">stn</abbrev>. B9, 2 males.</p><!--PageBreak--></tp:treatment-sec><tp:treatment-sec sec-type="remarks" id="SECID0ETGAG"><title>Remarks.</title><p>This species was the third one in abundance with 197 individuals. They were collected in sectors <abbrev xmlns:xlink="http://www.w3.org/1999/xlink" xlink:title="South Sothtwestern" id="ABBRID0EZGAG" xlink:type="simple">SSW</abbrev>, WSW and <abbrev xmlns:xlink="http://www.w3.org/1999/xlink" xlink:title="South Southestern" id="ABBRID0E4GAG" xlink:type="simple">SSE</abbrev>, from Yucatán: N of Celestún, N Alacranes Reef, Puerto Progreso to Campeche, off Términos Lagoon. The maximum abundance was observed in summer (68.5%; 257.4–863.0 m) mainly in the <abbrev xmlns:xlink="http://www.w3.org/1999/xlink" xlink:title="South Southestern" id="ABBRID0EBHAG" xlink:type="simple">SSE</abbrev> sector (55.8%; 305.3–346.0 m). The overall sex ratio (1.07 M: 1 F) was not statistical significantly different. The mean <abbrev xmlns:xlink="http://www.w3.org/1999/xlink" xlink:title="carapace length" id="ABBRID0EFHAG" xlink:type="simple">CL</abbrev> size of ovigerous females was larger <overline>x</overline> = 14.6 ± 1.569 (min. 10.5, max. 18.3 mm) than males <overline>x</overline> = 13.6 ± 2.189 (min. 7.1, max. 18.0 mm) and females <overline>x</overline> = 13.5 ± 2.747 (min. 9.7, max. 19.4 mm). The smallest <abbrev xmlns:xlink="http://www.w3.org/1999/xlink" xlink:title="carapace length" id="ABBRID0ESHAG" xlink:type="simple">CL</abbrev> male sizes were observed in shallower depths, while the largest ones were found in deeper areas (F = 12.52; p = 0.00) (Fig. <xref ref-type="fig" rid="F5">5a</xref>). The smallest sizes were mainly reported in spring and the largest in autumn (F = 8.69; p = 0.00) (Fig. <xref ref-type="fig" rid="F5">5b</xref>). The ovigerous females were collected in spring and summer, and we found a significant difference in <abbrev xmlns:xlink="http://www.w3.org/1999/xlink" xlink:title="carapace length" id="ABBRID0EBIAG" xlink:type="simple">CL</abbrev> by depth (F = 16.46; p = 0.00) (Fig. <xref ref-type="fig" rid="F5">5c</xref>). The sex ratio in spring and summer presented minimum differences that were not statistically significant. The material collected represents the first records in the sectors <abbrev xmlns:xlink="http://www.w3.org/1999/xlink" xlink:title="South Sothtwestern" id="ABBRID0EMIAG" xlink:type="simple">SSW</abbrev>, WSW, <abbrev xmlns:xlink="http://www.w3.org/1999/xlink" xlink:title="South Southestern" id="ABBRID0EQIAG" xlink:type="simple">SSE</abbrev>. In addition, we increase the deeper bathymetric range to 863 m.</p><fig id="F5" position="float" orientation="portrait"><label>Figure 5.</label><caption><p>Size distribution of <italic><tp:taxon-name><tp:taxon-name-part taxon-name-part-type="genus">Munida</tp:taxon-name-part> <tp:taxon-name-part taxon-name-part-type="species">evermanni</tp:taxon-name-part></tp:taxon-name></italic>, males: <bold>a</bold> depth interval <bold>b</bold> season; ovigerous females <bold>c</bold> season.</p></caption><graphic xmlns:xlink="http://www.w3.org/1999/xlink" xlink:href="zookeys-612-001-g005.jpg" position="float" orientation="portrait" xlink:type="simple" id="oo_100091.jpg"/></fig><!--PageBreak--></tp:treatment-sec></tp:taxon-treatment>
