# Supplementary material for: Diversity and distribution of Chirostyloidea and Galatheoidea (Decapoda, Anomura) in the Southern Gulf of Mexico
Source: Zookeys. 2016 Aug 23;(612):1–30. doi: 10.3897/zookeys.612.9492 (PMC5027662; doi:10.3897/zookeys.612.9492)
Supplement: XML Treatment for Munida forceps [file zookeys.612.9492-treatment11.xml]

<!DOCTYPE tp:taxon-treatment
  PUBLIC "-//TaxonX//DTD Taxonomic Treatment Publishing DTD v0 20100105//EN" "tax-treatment-NSO.dtd">
<tp:taxon-treatment xmlns:tp="http://www.plazi.org/taxpub"><tp:treatment-meta><kwd-group><label>Taxon classification</label><kwd><named-content content-type="kingdom">Animalia</named-content></kwd><kwd><named-content content-type="order">Decapoda</named-content></kwd><kwd><named-content content-type="family">Munididae</named-content></kwd></kwd-group><mixed-citation publication-type="journal"><person-group><name><surname>Vázquez-Bader</surname><given-names>Ana Rosa</given-names></name><name><surname>Gracia</surname><given-names>Adolfo</given-names></name></person-group><article-title>Diversity and distribution of <tp:taxon-name><tp:taxon-name-part taxon-name-part-type="superfamily">Chirostyloidea</tp:taxon-name-part></tp:taxon-name> and <tp:taxon-name><tp:taxon-name-part taxon-name-part-type="superfamily">Galatheoidea</tp:taxon-name-part></tp:taxon-name> (<tp:taxon-name><tp:taxon-name-part taxon-name-part-type="order">Decapoda</tp:taxon-name-part></tp:taxon-name>, <tp:taxon-name><tp:taxon-name-part taxon-name-part-type="infraorder">Anomura</tp:taxon-name-part></tp:taxon-name>) in the Southern Gulf of Mexico</article-title><source>Zookeys</source><day>23</day><month>8</month><year>2016</year><volume>2016</volume><issue>612</issue><fpage>1</fpage><lpage>30</lpage><pub-id pub-id-type="doi">10.3897/zookeys.612.9492</pub-id></mixed-citation></tp:treatment-meta><tp:nomenclature><tp:taxon-name>
                <tp:taxon-name-part taxon-name-part-type="genus">Munida</tp:taxon-name-part>
                <tp:taxon-name-part taxon-name-part-type="species">forceps</tp:taxon-name-part>
              </tp:taxon-name><tp:taxon-authority>A. Milne-Edwards, 1880</tp:taxon-authority></tp:nomenclature><tp:treatment-sec sec-type="material" id="SECID0ETKAG"><title>Material examined.</title><p>BATO <abbrev xmlns:xlink="http://www.w3.org/1999/xlink" xlink:title="station number" id="ABBRID0EZKAG" xlink:type="simple">stn</abbrev>. 11, 1 female, <abbrev xmlns:xlink="http://www.w3.org/1999/xlink" xlink:title="station number" id="ABBRID0E4KAG" xlink:type="simple">stn</abbrev>. 32, 1 male. BIOREPES 1 <abbrev xmlns:xlink="http://www.w3.org/1999/xlink" xlink:title="station number" id="ABBRID0EBLAG" xlink:type="simple">stn</abbrev> 15, 3 males, 3 females, 2 ovigerous females. BIOREPES 3 <abbrev xmlns:xlink="http://www.w3.org/1999/xlink" xlink:title="station number" id="ABBRID0EFLAG" xlink:type="simple">stn</abbrev>. A1, 2 ovigerous females, <abbrev xmlns:xlink="http://www.w3.org/1999/xlink" xlink:title="station number" id="ABBRID0EJLAG" xlink:type="simple">stn</abbrev> A 24, 2 males.</p></tp:treatment-sec><tp:treatment-sec sec-type="material" id="SECID0ENLAG"><title>Additional material examined.</title><p>MOPEED 1 <abbrev xmlns:xlink="http://www.w3.org/1999/xlink" xlink:title="station number" id="ABBRID0ETLAG" xlink:type="simple">stn</abbrev>. J1, 1 male. MOPEED 2 <abbrev xmlns:xlink="http://www.w3.org/1999/xlink" xlink:title="station number" id="ABBRID0EXLAG" xlink:type="simple">stn</abbrev>. J2, 2 males, 1 ovigerous female, <abbrev xmlns:xlink="http://www.w3.org/1999/xlink" xlink:title="station number" id="ABBRID0E2LAG" xlink:type="simple">stn</abbrev>. W1, 1 female. MOPEED 4 <abbrev xmlns:xlink="http://www.w3.org/1999/xlink" xlink:title="station number" id="ABBRID0E6LAG" xlink:type="simple">stn</abbrev>. W1, 1 male, <abbrev xmlns:xlink="http://www.w3.org/1999/xlink" xlink:title="station number" id="ABBRID0EDMAG" xlink:type="simple">stn</abbrev>. W2, 1 male. SGM 7 <abbrev xmlns:xlink="http://www.w3.org/1999/xlink" xlink:title="station number" id="ABBRID0EHMAG" xlink:type="simple">stn</abbrev>. GO8, 2 ovigerous females. SGM 8 <abbrev xmlns:xlink="http://www.w3.org/1999/xlink" xlink:title="station number" id="ABBRID0ELMAG" xlink:type="simple">stn</abbrev>. 6.7, 1 male. SGM 10 <abbrev xmlns:xlink="http://www.w3.org/1999/xlink" xlink:title="station number" id="ABBRID0EPMAG" xlink:type="simple">stn</abbrev>. 91.26, 1 male. SIGSBEE 9 <abbrev xmlns:xlink="http://www.w3.org/1999/xlink" xlink:title="station number" id="ABBRID0ETMAG" xlink:type="simple">stn</abbrev>. A9, 1 ovigerous female. SIGSBEE 10 <abbrev xmlns:xlink="http://www.w3.org/1999/xlink" xlink:title="station number" id="ABBRID0EXMAG" xlink:type="simple">stn</abbrev> F, 1 female.</p></tp:treatment-sec><tp:treatment-sec sec-type="remarks" id="SECID0E2MAG"><title>Remarks.</title><p>
                <italic><tp:taxon-name><tp:taxon-name-part taxon-name-part-type="genus">Munida</tp:taxon-name-part> <tp:taxon-name-part taxon-name-part-type="species">forceps</tp:taxon-name-part></tp:taxon-name></italic> was collected in the Campeche Bank, Campeche; Tuxpan, Veracruz; and off Alacranes Reef, Yucatán from 55 to 442.5 m. The highest abundance was observed in the <abbrev xmlns:xlink="http://www.w3.org/1999/xlink" xlink:title="South Sothtwestern" id="ABBRID0ELNAG" xlink:type="simple">SSW</abbrev> sector (77.8%, 55 to 269 m), mainly in summer (70.4%); the overall sex ratio was 0.93 M: 1 F. Females were larger <overline>x</overline> = 15.476 ± 1.862 (13.7–18.1 mm) than males <overline>x</overline> = 14.356 ± 3.471 (10.2–20.2 mm) and ovigerous females <overline>x</overline> = 13.776 ± 4.524 (7.6–20.5 mm). The ovigerous females were present in summer and autumn.</p></tp:treatment-sec></tp:taxon-treatment>
