# Supplementary material for: Diversity and distribution of Chirostyloidea and Galatheoidea (Decapoda, Anomura) in the Southern Gulf of Mexico
Source: Zookeys. 2016 Aug 23;(612):1–30. doi: 10.3897/zookeys.612.9492 (PMC5027662; doi:10.3897/zookeys.612.9492)
Supplement: XML Treatment for Munida iris [file zookeys.612.9492-treatment12.xml]

<!DOCTYPE tp:taxon-treatment
  PUBLIC "-//TaxonX//DTD Taxonomic Treatment Publishing DTD v0 20100105//EN" "tax-treatment-NSO.dtd">
<tp:taxon-treatment xmlns:tp="http://www.plazi.org/taxpub"><tp:treatment-meta><kwd-group><label>Taxon classification</label><kwd><named-content content-type="kingdom">Animalia</named-content></kwd><kwd><named-content content-type="order">Decapoda</named-content></kwd><kwd><named-content content-type="family">Munididae</named-content></kwd></kwd-group><mixed-citation publication-type="journal"><person-group><name><surname>Vázquez-Bader</surname><given-names>Ana Rosa</given-names></name><name><surname>Gracia</surname><given-names>Adolfo</given-names></name></person-group><article-title>Diversity and distribution of <tp:taxon-name><tp:taxon-name-part taxon-name-part-type="superfamily">Chirostyloidea</tp:taxon-name-part></tp:taxon-name> and <tp:taxon-name><tp:taxon-name-part taxon-name-part-type="superfamily">Galatheoidea</tp:taxon-name-part></tp:taxon-name> (<tp:taxon-name><tp:taxon-name-part taxon-name-part-type="order">Decapoda</tp:taxon-name-part></tp:taxon-name>, <tp:taxon-name><tp:taxon-name-part taxon-name-part-type="infraorder">Anomura</tp:taxon-name-part></tp:taxon-name>) in the Southern Gulf of Mexico</article-title><source>Zookeys</source><day>23</day><month>8</month><year>2016</year><volume>2016</volume><issue>612</issue><fpage>1</fpage><lpage>30</lpage><pub-id pub-id-type="doi">10.3897/zookeys.612.9492</pub-id></mixed-citation></tp:treatment-meta><tp:nomenclature><tp:taxon-name>
                <tp:taxon-name-part taxon-name-part-type="genus">Munida</tp:taxon-name-part>
                <tp:taxon-name-part taxon-name-part-type="species">iris</tp:taxon-name-part>
              </tp:taxon-name><tp:taxon-authority>A. Milne-Edwards, 1880</tp:taxon-authority></tp:nomenclature><tp:treatment-sec sec-type="material" id="SECID0EWOAG"><title>Material examined.</title><p>BATO <abbrev xmlns:xlink="http://www.w3.org/1999/xlink" xlink:title="station number" id="ABBRID0E3OAG" xlink:type="simple">stn</abbrev>. 29, 2 males; <abbrev xmlns:xlink="http://www.w3.org/1999/xlink" xlink:title="station number" id="ABBRID0EAPAG" xlink:type="simple">stn</abbrev>. 33, 1 ovigerous female; <abbrev xmlns:xlink="http://www.w3.org/1999/xlink" xlink:title="station number" id="ABBRID0EEPAG" xlink:type="simple">stn</abbrev>. 41, 3 males, 2 females; <abbrev xmlns:xlink="http://www.w3.org/1999/xlink" xlink:title="station number" id="ABBRID0EIPAG" xlink:type="simple">stn</abbrev>. 49, 1 male; <abbrev xmlns:xlink="http://www.w3.org/1999/xlink" xlink:title="station number" id="ABBRID0EMPAG" xlink:type="simple">stn</abbrev>. 50, 2 males, 1 female; <abbrev xmlns:xlink="http://www.w3.org/1999/xlink" xlink:title="station number" id="ABBRID0EQPAG" xlink:type="simple">stn</abbrev>. 54, 1 male, 2 ovigerous females; <abbrev xmlns:xlink="http://www.w3.org/1999/xlink" xlink:title="station number" id="ABBRID0EUPAG" xlink:type="simple">stn</abbrev>. 59, 1 male, 1 ovigerous female. BIOREPES 1 <abbrev xmlns:xlink="http://www.w3.org/1999/xlink" xlink:title="station number" id="ABBRID0EYPAG" xlink:type="simple">stn</abbrev>, 12, 2 males, 2 ovigerous females; <abbrev xmlns:xlink="http://www.w3.org/1999/xlink" xlink:title="station number" id="ABBRID0E3PAG" xlink:type="simple">stn</abbrev>. 27, 33 males, 26 females, 42 ovigerous females; <abbrev xmlns:xlink="http://www.w3.org/1999/xlink" xlink:title="station number" id="ABBRID0EAQAG" xlink:type="simple">stn</abbrev>.30, 2 males, 1 female; <abbrev xmlns:xlink="http://www.w3.org/1999/xlink" xlink:title="station number" id="ABBRID0EEQAG" xlink:type="simple">stn</abbrev> 34, 37 males, 1 female, 1 ovigerous female. BIOREPES 2 <abbrev xmlns:xlink="http://www.w3.org/1999/xlink" xlink:title="station number" id="ABBRID0EIQAG" xlink:type="simple">stn</abbrev>. 2, 1 female; <abbrev xmlns:xlink="http://www.w3.org/1999/xlink" xlink:title="station number" id="ABBRID0EMQAG" xlink:type="simple">stn</abbrev> 10, 1 ovigerous female. BIOREPES 3 <abbrev xmlns:xlink="http://www.w3.org/1999/xlink" xlink:title="station number" id="ABBRID0EQQAG" xlink:type="simple">stn</abbrev>. A1, 1 female; <abbrev xmlns:xlink="http://www.w3.org/1999/xlink" xlink:title="station number" id="ABBRID0EUQAG" xlink:type="simple">stn</abbrev>. A2, 1 ovigerous female; <abbrev xmlns:xlink="http://www.w3.org/1999/xlink" xlink:title="station number" id="ABBRID0EYQAG" xlink:type="simple">stn</abbrev>. A24, 1 male; <abbrev xmlns:xlink="http://www.w3.org/1999/xlink" xlink:title="station number" id="ABBRID0E3QAG" xlink:type="simple">stn</abbrev>. B2, 1 male; <abbrev xmlns:xlink="http://www.w3.org/1999/xlink" xlink:title="station number" id="ABBRID0EARAG" xlink:type="simple">stn</abbrev>. B6, 1 male; <abbrev xmlns:xlink="http://www.w3.org/1999/xlink" xlink:title="station number" id="ABBRID0EERAG" xlink:type="simple">stn</abbrev>. C5, 2 males, 2 females, 1 ovigerous female. COBERPES <abbrev xmlns:xlink="http://www.w3.org/1999/xlink" xlink:title="station number" id="ABBRID0EIRAG" xlink:type="simple">stn</abbrev>. B9, 2 males; <abbrev xmlns:xlink="http://www.w3.org/1999/xlink" xlink:title="station number" id="ABBRID0EMRAG" xlink:type="simple">stn</abbrev>. Ω2, 1 male, 1 female. COBERPES 3 <abbrev xmlns:xlink="http://www.w3.org/1999/xlink" xlink:title="station number" id="ABBRID0EQRAG" xlink:type="simple">stn</abbrev>. B2, 3 males; <abbrev xmlns:xlink="http://www.w3.org/1999/xlink" xlink:title="station number" id="ABBRID0EURAG" xlink:type="simple">stn</abbrev>. B9, 3 males; <abbrev xmlns:xlink="http://www.w3.org/1999/xlink" xlink:title="station number" id="ABBRID0EYRAG" xlink:type="simple">stn</abbrev>. B10, 2 males, <abbrev xmlns:xlink="http://www.w3.org/1999/xlink" xlink:title="station number" id="ABBRID0E3RAG" xlink:type="simple">stn</abbrev> B 15B, 1 ovigerous female. COBERPES 2011 <abbrev xmlns:xlink="http://www.w3.org/1999/xlink" xlink:title="station number" id="ABBRID0EASAG" xlink:type="simple">stn</abbrev>. B9, 3 males, 1 ovigerous female, <abbrev xmlns:xlink="http://www.w3.org/1999/xlink" xlink:title="station number" id="ABBRID0EESAG" xlink:type="simple">stn</abbrev>. E1, 1 male; <abbrev xmlns:xlink="http://www.w3.org/1999/xlink" xlink:title="station number" id="ABBRID0EISAG" xlink:type="simple">stn</abbrev> E4, 2 males, 2 ovigerous females; <abbrev xmlns:xlink="http://www.w3.org/1999/xlink" xlink:title="station number" id="ABBRID0EMSAG" xlink:type="simple">stn</abbrev>. E7, 8 males, 1 ovigerous female. COBERPES 4 <abbrev xmlns:xlink="http://www.w3.org/1999/xlink" xlink:title="station number" id="ABBRID0EQSAG" xlink:type="simple">stn</abbrev>. B15B, 1 male, 1 ovigerous female; <abbrev xmlns:xlink="http://www.w3.org/1999/xlink" xlink:title="station number" id="ABBRID0EUSAG" xlink:type="simple">stn</abbrev> C34B, 1 male.</p></tp:treatment-sec><tp:treatment-sec sec-type="material" id="SECID0EYSAG"><title>Additional material examined.</title><p>SIGSBEE 9 <abbrev xmlns:xlink="http://www.w3.org/1999/xlink" xlink:title="station number" id="ABBRID0E5SAG" xlink:type="simple">stn</abbrev>. A9, 1 male. MOPEED 2 <abbrev xmlns:xlink="http://www.w3.org/1999/xlink" xlink:title="station number" id="ABBRID0ECTAG" xlink:type="simple">stn</abbrev>. W1, 1 female.</p></tp:treatment-sec><tp:treatment-sec sec-type="remarks" id="SECID0EGTAG"><title>Remarks.</title><p>This species was the second in abundance with 215 individuals collected off San Fernando River, Tamaulipas; Tuxpan, Veracruz; Campeche Bank, Campeche; off Alacranes and Arenas Reef, Yucatán; sectors: <abbrev xmlns:xlink="http://www.w3.org/1999/xlink" xlink:title="West Northwestern" id="ABBRID0EMTAG" xlink:type="simple">WNW</abbrev>, WSW, <abbrev xmlns:xlink="http://www.w3.org/1999/xlink" xlink:title="South Sothtwestern" id="ABBRID0EQTAG" xlink:type="simple">SSW</abbrev>, <abbrev xmlns:xlink="http://www.w3.org/1999/xlink" xlink:title="East Southeastern" id="ABBRID0EUTAG" xlink:type="simple">ESE</abbrev>, <abbrev xmlns:xlink="http://www.w3.org/1999/xlink" xlink:title="South Southestern" id="ABBRID0EYTAG" xlink:type="simple">SSE</abbrev>; 244.6–1040.0 m. The overall sex ratio was 1.26 M: 1 F. The greatest abundance was found in summer (69.8%; 244.6–913.0 m) mainly in the <abbrev xmlns:xlink="http://www.w3.org/1999/xlink" xlink:title="East Southeastern" id="ABBRID0E3TAG" xlink:type="simple">ESE</abbrev> sector (54.9%; 249.9–452.0 m). The ovigerous <abbrev xmlns:xlink="http://www.w3.org/1999/xlink" xlink:title="carapace length" id="ABBRID0EAUAG" xlink:type="simple">CL</abbrev> mean was larger (<overline>x</overline> = 23.7 ± 2.74, min. 12.6, max. 26.3 mm) than females (<overline>x</overline> = 22.9 ± 3.304 min. 11.6, max. 27.7 mm) and males (<overline>x</overline> = 20.2 ± 6.041 min. 8.3, max. 30.9 mm). The ANOVA analysis of <abbrev xmlns:xlink="http://www.w3.org/1999/xlink" xlink:title="carapace length" id="ABBRID0ENUAG" xlink:type="simple">CL</abbrev> showed significant differences through depth strata in all sexes: males F (3; 97) = 162.55, p = 0.00, females F (2; 33) = 12.60, and ovigerous females F <sub>depth</sub> (3, 48) = 21.80, p = 0.00. Male and ovigerous <!--PageBreak-->female small sizes were found at shallow depth interval, whereas females were at deeper depth (Figs <xref ref-type="fig" rid="F6">6a, c, d</xref>). Only males presented significant size difference among seasons F (2;98) = 13.59; p = 0.00. Highest sizes were reported in autumn, whereas small ones were in summer (Fig. <xref ref-type="fig" rid="F6">6b</xref>). The differences of sex ratio in spring (1.07 M: 1 F) and summer (2.3 M: 1 F) were not statistically different compared to autumn (3.25 M: 1 F; χ<sup>2</sup> = 4.765, with 1 degree of freedom, two-tailed P = 0.0290). Ovigerous females were collected in spring, summer, and autumn; the greatest percentage (20.9%) was reported in summer in a 245–412 m depth range. Two males were infested with rhizocephalans (<abbrev xmlns:xlink="http://www.w3.org/1999/xlink" xlink:title="carapace length" id="ABBRID0ECVAG" xlink:type="simple">CL</abbrev> 21.3–24–9 mm), also one male (<abbrev xmlns:xlink="http://www.w3.org/1999/xlink" xlink:title="carapace length" id="ABBRID0EJVAG" xlink:type="simple">CL</abbrev> = 23.8 mm) and one female (<abbrev xmlns:xlink="http://www.w3.org/1999/xlink" xlink:title="carapace length" id="ABBRID0EQVAG" xlink:type="simple">CL</abbrev> = 30.3 mm) were infested with bopyrid.</p><fig id="F6" position="float" orientation="portrait"><label>Figure 6.</label><caption><p>Size distribution of <italic><tp:taxon-name><tp:taxon-name-part taxon-name-part-type="genus">Munida</tp:taxon-name-part> <tp:taxon-name-part taxon-name-part-type="species">iris</tp:taxon-name-part></tp:taxon-name></italic>, males: <bold>a</bold> depth interval <bold>b</bold> season; females: <bold>c</bold> depth interval; ovigerous females <bold>d</bold> depth interval.</p></caption><graphic xmlns:xlink="http://www.w3.org/1999/xlink" xlink:href="zookeys-612-001-g006.jpg" position="float" orientation="portrait" xlink:type="simple" id="oo_100092.jpg"/></fig></tp:treatment-sec></tp:taxon-treatment>
