# Supplementary material for: Diversity and distribution of Chirostyloidea and Galatheoidea (Decapoda, Anomura) in the Southern Gulf of Mexico
Source: Zookeys. 2016 Aug 23;(612):1–30. doi: 10.3897/zookeys.612.9492 (PMC5027662; doi:10.3897/zookeys.612.9492)
Supplement: XML Treatment for Munida valida [file zookeys.612.9492-treatment16.xml]

<!DOCTYPE tp:taxon-treatment
  PUBLIC "-//TaxonX//DTD Taxonomic Treatment Publishing DTD v0 20100105//EN" "tax-treatment-NSO.dtd">
<tp:taxon-treatment xmlns:tp="http://www.plazi.org/taxpub"><tp:treatment-meta><kwd-group><label>Taxon classification</label><kwd><named-content content-type="kingdom">Animalia</named-content></kwd><kwd><named-content content-type="order">Decapoda</named-content></kwd><kwd><named-content content-type="family">Munididae</named-content></kwd></kwd-group><mixed-citation publication-type="journal"><person-group><name><surname>Vázquez-Bader</surname><given-names>Ana Rosa</given-names></name><name><surname>Gracia</surname><given-names>Adolfo</given-names></name></person-group><article-title>Diversity and distribution of <tp:taxon-name><tp:taxon-name-part taxon-name-part-type="superfamily">Chirostyloidea</tp:taxon-name-part></tp:taxon-name> and <tp:taxon-name><tp:taxon-name-part taxon-name-part-type="superfamily">Galatheoidea</tp:taxon-name-part></tp:taxon-name> (<tp:taxon-name><tp:taxon-name-part taxon-name-part-type="order">Decapoda</tp:taxon-name-part></tp:taxon-name>, <tp:taxon-name><tp:taxon-name-part taxon-name-part-type="infraorder">Anomura</tp:taxon-name-part></tp:taxon-name>) in the Southern Gulf of Mexico</article-title><source>Zookeys</source><day>23</day><month>8</month><year>2016</year><volume>2016</volume><issue>612</issue><fpage>1</fpage><lpage>30</lpage><pub-id pub-id-type="doi">10.3897/zookeys.612.9492</pub-id></mixed-citation></tp:treatment-meta><tp:nomenclature><tp:taxon-name>
                <tp:taxon-name-part taxon-name-part-type="genus">Munida</tp:taxon-name-part>
                <tp:taxon-name-part taxon-name-part-type="species">valida</tp:taxon-name-part>
              </tp:taxon-name><tp:taxon-authority>Smith, 1883</tp:taxon-authority></tp:nomenclature><tp:treatment-sec sec-type="material" id="SECID0E26AG"><title>Material examined.</title><p>BATO <abbrev xmlns:xlink="http://www.w3.org/1999/xlink" xlink:title="station number" id="ABBRID0EBABG" xlink:type="simple">stn</abbrev>. 10, 1 ovigerous female; <abbrev xmlns:xlink="http://www.w3.org/1999/xlink" xlink:title="station number" id="ABBRID0EFABG" xlink:type="simple">stn</abbrev>. 35, males 1, females 1, ovigerous females 1; <abbrev xmlns:xlink="http://www.w3.org/1999/xlink" xlink:title="station number" id="ABBRID0EJABG" xlink:type="simple">stn</abbrev>. 48, 1 male, 1 female; <abbrev xmlns:xlink="http://www.w3.org/1999/xlink" xlink:title="station number" id="ABBRID0ENABG" xlink:type="simple">stn</abbrev>. 49, 2 males, 1 female; <abbrev xmlns:xlink="http://www.w3.org/1999/xlink" xlink:title="station number" id="ABBRID0ERABG" xlink:type="simple">stn</abbrev>. 53, males 2, females 3. BIOREPES 1 <abbrev xmlns:xlink="http://www.w3.org/1999/xlink" xlink:title="station number" id="ABBRID0EVABG" xlink:type="simple">stn</abbrev>. 42, 3 males, 3 females; <abbrev xmlns:xlink="http://www.w3.org/1999/xlink" xlink:title="station number" id="ABBRID0EZABG" xlink:type="simple">stn</abbrev> 47, 5 males, 5 females; <abbrev xmlns:xlink="http://www.w3.org/1999/xlink" xlink:title="station number" id="ABBRID0E4ABG" xlink:type="simple">stn</abbrev> 48, 2 males, 1 female; <abbrev xmlns:xlink="http://www.w3.org/1999/xlink" xlink:title="station number" id="ABBRID0EBBBG" xlink:type="simple">stn</abbrev> 50, 3 males; <abbrev xmlns:xlink="http://www.w3.org/1999/xlink" xlink:title="station number" id="ABBRID0EFBBG" xlink:type="simple">stn</abbrev> 54, 1 male, 3 females; <abbrev xmlns:xlink="http://www.w3.org/1999/xlink" xlink:title="station number" id="ABBRID0EJBBG" xlink:type="simple">stn</abbrev> 55, 9 females. BIOREPES 2 <abbrev xmlns:xlink="http://www.w3.org/1999/xlink" xlink:title="station number" id="ABBRID0ENBBG" xlink:type="simple">stn</abbrev>. 10, 1 female; <abbrev xmlns:xlink="http://www.w3.org/1999/xlink" xlink:title="station number" id="ABBRID0ERBBG" xlink:type="simple">stn</abbrev>.11, 3 males, 1 ovigerous female; <abbrev xmlns:xlink="http://www.w3.org/1999/xlink" xlink:title="station number" id="ABBRID0EVBBG" xlink:type="simple">stn</abbrev>. 25, 2 males, females 2; <abbrev xmlns:xlink="http://www.w3.org/1999/xlink" xlink:title="station number" id="ABBRID0EZBBG" xlink:type="simple">stn</abbrev>. 37, 1 male, 1 female. BIOREPES 3 <abbrev xmlns:xlink="http://www.w3.org/1999/xlink" xlink:title="station number" id="ABBRID0E4BBG" xlink:type="simple">stn</abbrev>. A12, 6 males, 2 ovigerous females; <abbrev xmlns:xlink="http://www.w3.org/1999/xlink" xlink:title="station number" id="ABBRID0EBCBG" xlink:type="simple">stn</abbrev>. A13, 2 males; <abbrev xmlns:xlink="http://www.w3.org/1999/xlink" xlink:title="station number" id="ABBRID0EFCBG" xlink:type="simple">stn</abbrev>. A24, 2 males; <abbrev xmlns:xlink="http://www.w3.org/1999/xlink" xlink:title="station number" id="ABBRID0EJCBG" xlink:type="simple">stn</abbrev>. B1, 1 ovigerous female; <abbrev xmlns:xlink="http://www.w3.org/1999/xlink" xlink:title="station number" id="ABBRID0ENCBG" xlink:type="simple">stn</abbrev>. B5, 1 female, 1 ovigerous female; <abbrev xmlns:xlink="http://www.w3.org/1999/xlink" xlink:title="station number" id="ABBRID0ERCBG" xlink:type="simple">stn</abbrev>. C7, 2 males. COBERPES <abbrev xmlns:xlink="http://www.w3.org/1999/xlink" xlink:title="station number" id="ABBRID0EVCBG" xlink:type="simple">stn</abbrev>. A3, 2 males; <abbrev xmlns:xlink="http://www.w3.org/1999/xlink" xlink:title="station number" id="ABBRID0EZCBG" xlink:type="simple">stn</abbrev>. A12B, males 2; <abbrev xmlns:xlink="http://www.w3.org/1999/xlink" xlink:title="station number" id="ABBRID0E4CBG" xlink:type="simple">stn</abbrev>. B2, 1 male; <abbrev xmlns:xlink="http://www.w3.org/1999/xlink" xlink:title="station number" id="ABBRID0EBDBG" xlink:type="simple">stn</abbrev>. B12, 1 female; <abbrev xmlns:xlink="http://www.w3.org/1999/xlink" xlink:title="station number" id="ABBRID0EFDBG" xlink:type="simple">stn</abbrev>. B13, 1 male, 1 female; <abbrev xmlns:xlink="http://www.w3.org/1999/xlink" xlink:title="station number" id="ABBRID0EJDBG" xlink:type="simple">stn</abbrev>. B15, 1 male, 1 female; <abbrev xmlns:xlink="http://www.w3.org/1999/xlink" xlink:title="station number" id="ABBRID0ENDBG" xlink:type="simple">stn</abbrev>. Ω1, 2 males; <abbrev xmlns:xlink="http://www.w3.org/1999/xlink" xlink:title="station number" id="ABBRID0ERDBG" xlink:type="simple">stn</abbrev>. Ω6, 2 males; <abbrev xmlns:xlink="http://www.w3.org/1999/xlink" xlink:title="station number" id="ABBRID0EVDBG" xlink:type="simple">stn</abbrev>. Ω7, 2 females; <abbrev xmlns:xlink="http://www.w3.org/1999/xlink" xlink:title="station number" id="ABBRID0EZDBG" xlink:type="simple">stn</abbrev>. Ω8, 1 male; <abbrev xmlns:xlink="http://www.w3.org/1999/xlink" xlink:title="station number" id="ABBRID0E4DBG" xlink:type="simple">stn</abbrev>. Ω14, 1 male; <abbrev xmlns:xlink="http://www.w3.org/1999/xlink" xlink:title="station number" id="ABBRID0EBEBG" xlink:type="simple">stn</abbrev>. Ω15, 1 female. COBERPES 2011 <abbrev xmlns:xlink="http://www.w3.org/1999/xlink" xlink:title="station number" id="ABBRID0EFEBG" xlink:type="simple">stn</abbrev>. B2, 1 male; <abbrev xmlns:xlink="http://www.w3.org/1999/xlink" xlink:title="station number" id="ABBRID0EJEBG" xlink:type="simple">stn</abbrev>. C2, 1 female; <abbrev xmlns:xlink="http://www.w3.org/1999/xlink" xlink:title="station number" id="ABBRID0ENEBG" xlink:type="simple">stn</abbrev>. D11, 9 males, 8 females; 7 ovigerous females. COBERPES 3 <abbrev xmlns:xlink="http://www.w3.org/1999/xlink" xlink:title="station number" id="ABBRID0EREBG" xlink:type="simple">stn</abbrev>. B11, 2 males; <abbrev xmlns:xlink="http://www.w3.org/1999/xlink" xlink:title="station number" id="ABBRID0EVEBG" xlink:type="simple">stn</abbrev>. α5, 2 males; <abbrev xmlns:xlink="http://www.w3.org/1999/xlink" xlink:title="station number" id="ABBRID0EZEBG" xlink:type="simple">stn</abbrev>. α6, 1 male; <abbrev xmlns:xlink="http://www.w3.org/1999/xlink" xlink:title="station number" id="ABBRID0E4EBG" xlink:type="simple">stn</abbrev>. α7, 1 female; <abbrev xmlns:xlink="http://www.w3.org/1999/xlink" xlink:title="station number" id="ABBRID0EBFBG" xlink:type="simple">stn</abbrev>. α10, 2 males, 1 female, 1 ovigerous female. COBERPES 4 <abbrev xmlns:xlink="http://www.w3.org/1999/xlink" xlink:title="station number" id="ABBRID0EFFBG" xlink:type="simple">stn</abbrev> A5, 1 female; <abbrev xmlns:xlink="http://www.w3.org/1999/xlink" xlink:title="station number" id="ABBRID0EJFBG" xlink:type="simple">stn</abbrev> C35B, 1 female; B12B, 1 female; <abbrev xmlns:xlink="http://www.w3.org/1999/xlink" xlink:title="station number" id="ABBRID0ENFBG" xlink:type="simple">stn</abbrev> B 13, 2 males, 1 female; <abbrev xmlns:xlink="http://www.w3.org/1999/xlink" xlink:title="station number" id="ABBRID0ERFBG" xlink:type="simple">stn</abbrev> B 14, 2 males, 1 female; <abbrev xmlns:xlink="http://www.w3.org/1999/xlink" xlink:title="station number" id="ABBRID0EVFBG" xlink:type="simple">stn</abbrev> 30 B, 2 males.</p><!--PageBreak--></tp:treatment-sec><tp:treatment-sec sec-type="remarks" id="SECID0E1FBG"><title>Remarks.</title><p>This species was frequent in the catches (i.e., 140 individuals), and was practically present in all sectors of the southern Gulf of Mexico: N Celestún, Holbox, Progreso, N Alacranes, Yucatán; Carmen y Machona Lagoons, Tupilco Lagoon, San Pedro and San Pablo Rivers, Tabasco; Coatzacoalcos, Veracruz; 359–1048 m. However, the greatest number was collected in the <abbrev xmlns:xlink="http://www.w3.org/1999/xlink" xlink:title="South Southestern" id="ABBRID0EAGBG" xlink:type="simple">SSE</abbrev> (n = 44, 536.0–700.0 m) and <abbrev xmlns:xlink="http://www.w3.org/1999/xlink" xlink:title="South Sothtwestern" id="ABBRID0EEGBG" xlink:type="simple">SSW</abbrev> (n = 42, 317.5–780.0 m) sectors, particularly off rivers and lagoons. The major percentage of organisms (52.9%) was reported in summer (359.0 to 770.0 m), whereas less one was recorded in autumn (10.7%). Ovigerous females mean <abbrev xmlns:xlink="http://www.w3.org/1999/xlink" xlink:title="carapace length" id="ABBRID0EIGBG" xlink:type="simple">CL</abbrev> (<overline>x</overline> = 29.8 ± 7.770, min. 15.4, max. 41.7) was larger than males mean <abbrev xmlns:xlink="http://www.w3.org/1999/xlink" xlink:title="carapace length" id="ABBRID0ERGBG" xlink:type="simple">CL</abbrev>, (<overline>x</overline> = 27.3 ± 7.629 min. 9.7, max. 40.2), and females mean <abbrev xmlns:xlink="http://www.w3.org/1999/xlink" xlink:title="carapace length" id="ABBRID0E1GBG" xlink:type="simple">CL</abbrev> (<overline>x</overline> = 26.2 ± 6.471 min. 11.0, max. 44.0). The smallest size of males and females were found mainly at deeper strata. The ANOVA results were not significant for males <abbrev xmlns:xlink="http://www.w3.org/1999/xlink" xlink:title="carapace length" id="ABBRID0EDHBG" xlink:type="simple">CL</abbrev>: [F <sub>depth</sub> (5; 65) = 1.22, p = 0.31; F <sub>season</sub> (2, 68) = 0.07, p = 0.93], and females <abbrev xmlns:xlink="http://www.w3.org/1999/xlink" xlink:title="carapace length" id="ABBRID0EOHBG" xlink:type="simple">CL</abbrev>: [F <sub>depth</sub> (3; 50) = 1.05, p = 0.37; F <sub>season</sub> (2, 51) = 1.31, p = 0.27]. The sex ratio in autumn (2.4 M: 1 F) showed significant differences (χ<sup>2</sup> = 4.48, p = 0.03).</p><p>Ovigerous females (n = 15) were present in all seasons and almost in all sectors (except <abbrev xmlns:xlink="http://www.w3.org/1999/xlink" xlink:title="West Northwestern" id="ABBRID0E4HBG" xlink:type="simple">WNW</abbrev>) in a depth interval of 510 to 642 m. Four males (<abbrev xmlns:xlink="http://www.w3.org/1999/xlink" xlink:title="carapace length" id="ABBRID0EBIBG" xlink:type="simple">CL</abbrev> = 24.5–40.2 mm) and four females (<abbrev xmlns:xlink="http://www.w3.org/1999/xlink" xlink:title="carapace length" id="ABBRID0EIIBG" xlink:type="simple">CL</abbrev> = 21.1–44.4 mm) were infected with rhizocephalan. Also one male (<abbrev xmlns:xlink="http://www.w3.org/1999/xlink" xlink:title="carapace length" id="ABBRID0EPIBG" xlink:type="simple">CL</abbrev> = 24.3 mm) and one female (<abbrev xmlns:xlink="http://www.w3.org/1999/xlink" xlink:title="carapace length" id="ABBRID0EWIBG" xlink:type="simple">CL</abbrev> = 32.5 mm) were infected with bopyrid.</p></tp:treatment-sec></tp:taxon-treatment>
