# Supplementary material for: Diversity and distribution of Chirostyloidea and Galatheoidea (Decapoda, Anomura) in the Southern Gulf of Mexico
Source: Zookeys. 2016 Aug 23;(612):1–30. doi: 10.3897/zookeys.612.9492 (PMC5027662; doi:10.3897/zookeys.612.9492)
Supplement: XML Treatment for Galacantha spinosa [file zookeys.612.9492-treatment17.xml]

<!DOCTYPE tp:taxon-treatment
  PUBLIC "-//TaxonX//DTD Taxonomic Treatment Publishing DTD v0 20100105//EN" "tax-treatment-NSO.dtd">
<tp:taxon-treatment xmlns:tp="http://www.plazi.org/taxpub"><tp:treatment-meta><kwd-group><label>Taxon classification</label><kwd><named-content content-type="kingdom">Animalia</named-content></kwd><kwd><named-content content-type="order">Decapoda</named-content></kwd><kwd><named-content content-type="family">Munidopsidae</named-content></kwd></kwd-group><mixed-citation publication-type="journal"><person-group><name><surname>Vázquez-Bader</surname><given-names>Ana Rosa</given-names></name><name><surname>Gracia</surname><given-names>Adolfo</given-names></name></person-group><article-title>Diversity and distribution of <tp:taxon-name><tp:taxon-name-part taxon-name-part-type="superfamily">Chirostyloidea</tp:taxon-name-part></tp:taxon-name> and <tp:taxon-name><tp:taxon-name-part taxon-name-part-type="superfamily">Galatheoidea</tp:taxon-name-part></tp:taxon-name> (<tp:taxon-name><tp:taxon-name-part taxon-name-part-type="order">Decapoda</tp:taxon-name-part></tp:taxon-name>, <tp:taxon-name><tp:taxon-name-part taxon-name-part-type="infraorder">Anomura</tp:taxon-name-part></tp:taxon-name>) in the Southern Gulf of Mexico</article-title><source>Zookeys</source><day>23</day><month>8</month><year>2016</year><volume>2016</volume><issue>612</issue><fpage>1</fpage><lpage>30</lpage><pub-id pub-id-type="doi">10.3897/zookeys.612.9492</pub-id></mixed-citation></tp:treatment-meta><tp:nomenclature><tp:taxon-name>
                <tp:taxon-name-part taxon-name-part-type="genus">Galacantha</tp:taxon-name-part>
                <tp:taxon-name-part taxon-name-part-type="species">spinosa</tp:taxon-name-part>
              </tp:taxon-name><tp:taxon-authority>A. Milne-Edwards, 1880</tp:taxon-authority></tp:nomenclature><tp:treatment-sec sec-type="material" id="SECID0EOKBG"><title>Material examined.</title><p>BIOREPES 1 <abbrev xmlns:xlink="http://www.w3.org/1999/xlink" xlink:title="station number" id="ABBRID0EUKBG" xlink:type="simple">stn</abbrev>. 28, 1 male, <abbrev xmlns:xlink="http://www.w3.org/1999/xlink" xlink:title="station number" id="ABBRID0EYKBG" xlink:type="simple">stn</abbrev>. 48, 1 ovigerous female. BIOREPES 2 <abbrev xmlns:xlink="http://www.w3.org/1999/xlink" xlink:title="station number" id="ABBRID0E3KBG" xlink:type="simple">stn</abbrev>. 5, 1 ovigerous female, <abbrev xmlns:xlink="http://www.w3.org/1999/xlink" xlink:title="station number" id="ABBRID0EALBG" xlink:type="simple">stn</abbrev>. 7, 1 ovigerous female, <abbrev xmlns:xlink="http://www.w3.org/1999/xlink" xlink:title="station number" id="ABBRID0EELBG" xlink:type="simple">stn</abbrev> 14, 1 ovigerous female, <abbrev xmlns:xlink="http://www.w3.org/1999/xlink" xlink:title="station number" id="ABBRID0EILBG" xlink:type="simple">stn</abbrev>. 25, 3 males, <abbrev xmlns:xlink="http://www.w3.org/1999/xlink" xlink:title="station number" id="ABBRID0EMLBG" xlink:type="simple">stn</abbrev>. 36, 1 male, <abbrev xmlns:xlink="http://www.w3.org/1999/xlink" xlink:title="station number" id="ABBRID0EQLBG" xlink:type="simple">stn</abbrev>. 37, 1 male. BIOREPES 3 <abbrev xmlns:xlink="http://www.w3.org/1999/xlink" xlink:title="station number" id="ABBRID0EULBG" xlink:type="simple">stn</abbrev>. A14, 1 male, 1 female, <abbrev xmlns:xlink="http://www.w3.org/1999/xlink" xlink:title="station number" id="ABBRID0EYLBG" xlink:type="simple">stn</abbrev>. A15, 3 males, 1 female. COBERPES <abbrev xmlns:xlink="http://www.w3.org/1999/xlink" xlink:title="station number" id="ABBRID0E3LBG" xlink:type="simple">stn</abbrev>. A6, 1 male, <abbrev xmlns:xlink="http://www.w3.org/1999/xlink" xlink:title="station number" id="ABBRID0EAMBG" xlink:type="simple">stn</abbrev>. α5, 1 male, <abbrev xmlns:xlink="http://www.w3.org/1999/xlink" xlink:title="station number" id="ABBRID0EEMBG" xlink:type="simple">stn</abbrev>. α 7, 2 males, 1 ovigerous female, <abbrev xmlns:xlink="http://www.w3.org/1999/xlink" xlink:title="station number" id="ABBRID0EIMBG" xlink:type="simple">stn</abbrev>. α 8, 1 male, 1 ovigerous female. COBERPES 2011 <abbrev xmlns:xlink="http://www.w3.org/1999/xlink" xlink:title="station number" id="ABBRID0EMMBG" xlink:type="simple">stn</abbrev>. B2, 1 male, <abbrev xmlns:xlink="http://www.w3.org/1999/xlink" xlink:title="station number" id="ABBRID0EQMBG" xlink:type="simple">stn</abbrev>. C4, 1 male, 1 ovigerous female, <abbrev xmlns:xlink="http://www.w3.org/1999/xlink" xlink:title="station number" id="ABBRID0EUMBG" xlink:type="simple">stn</abbrev>. C5, 1 ovigerous female, <abbrev xmlns:xlink="http://www.w3.org/1999/xlink" xlink:title="station number" id="ABBRID0EYMBG" xlink:type="simple">stn</abbrev> D1, 2 males, 1 female, 1 ovigerous female. COBERPES 3 <abbrev xmlns:xlink="http://www.w3.org/1999/xlink" xlink:title="station number" id="ABBRID0E3MBG" xlink:type="simple">stn</abbrev>. B17, 1 ovigerous female, <abbrev xmlns:xlink="http://www.w3.org/1999/xlink" xlink:title="station number" id="ABBRID0EANBG" xlink:type="simple">stn</abbrev> α7, 2 males, 1 ovigerous female, <abbrev xmlns:xlink="http://www.w3.org/1999/xlink" xlink:title="station number" id="ABBRID0EENBG" xlink:type="simple">stn</abbrev>. α 11, 2 males, 1 female, 1 ovigerous female. COBERPES 4 <abbrev xmlns:xlink="http://www.w3.org/1999/xlink" xlink:title="station number" id="ABBRID0EINBG" xlink:type="simple">stn</abbrev>. B11, 1 ovigerous female.</p></tp:treatment-sec><tp:treatment-sec sec-type="remarks" id="SECID0EMNBG"><title>Remarks.</title><p>
                <italic><tp:taxon-name><tp:taxon-name-part taxon-name-part-type="genus">Galacantha</tp:taxon-name-part> <tp:taxon-name-part taxon-name-part-type="species">spinosa</tp:taxon-name-part></tp:taxon-name></italic> was collected off Laguna Madre, Tamaulipas (<abbrev xmlns:xlink="http://www.w3.org/1999/xlink" xlink:title="West Northwestern" id="ABBRID0E3NBG" xlink:type="simple">WNW</abbrev>); Tuxpan, Veracruz (WSW), Términos Lagoon, and San Pedro and San Pablo rivers, Campeche (<abbrev xmlns:xlink="http://www.w3.org/1999/xlink" xlink:title="South Sothtwestern" id="ABBRID0EAOBG" xlink:type="simple">SSW</abbrev>); 640–1144 m. This species was most abundant in the <abbrev xmlns:xlink="http://www.w3.org/1999/xlink" xlink:title="South Sothtwestern" id="ABBRID0EEOBG" xlink:type="simple">SSW</abbrev> sector and in autumn (42.5% and 37. 5%, respectively). Overall sex ratio favored males 1.4: 1 F, but this difference was not statistically significant. Females reached larger sizes <!--PageBreak--><abbrev xmlns:xlink="http://www.w3.org/1999/xlink" xlink:title="carapace length" id="ABBRID0EJOBG" xlink:type="simple">CL</abbrev> x - = 34.3 ± 4.798 (min. 27.0, max. 43.0 mm) than males <overline>x</overline> = 30.5 ± 7.111. (min. 14.8, max. 40.0). The ovigerous females (<abbrev xmlns:xlink="http://www.w3.org/1999/xlink" xlink:title="carapace length" id="ABBRID0ESOBG" xlink:type="simple">CL</abbrev> = 23.6 to 35.4 mm) occurred in spring, summer, and autumn at a 735–1016 m depth range. One female (<abbrev xmlns:xlink="http://www.w3.org/1999/xlink" xlink:title="carapace length" id="ABBRID0EZOBG" xlink:type="simple">CL</abbrev> = 20.5 mm) was infested by bopyrid. These are the first records in sectors WSW and <abbrev xmlns:xlink="http://www.w3.org/1999/xlink" xlink:title="West Northwestern" id="ABBRID0EAPBG" xlink:type="simple">WNW</abbrev>; also, we increase the deeper bathymetric limit to 1144 m.</p></tp:treatment-sec></tp:taxon-treatment>
