# Supplementary material for: Diversity and distribution of Chirostyloidea and Galatheoidea (Decapoda, Anomura) in the Southern Gulf of Mexico
Source: Zookeys. 2016 Aug 23;(612):1–30. doi: 10.3897/zookeys.612.9492 (PMC5027662; doi:10.3897/zookeys.612.9492)
Supplement: XML Treatment for Munidopsis alaminos [file zookeys.612.9492-treatment19.xml]

<!DOCTYPE tp:taxon-treatment
  PUBLIC "-//TaxonX//DTD Taxonomic Treatment Publishing DTD v0 20100105//EN" "tax-treatment-NSO.dtd">
<tp:taxon-treatment xmlns:tp="http://www.plazi.org/taxpub"><tp:treatment-meta><kwd-group><label>Taxon classification</label><kwd><named-content content-type="kingdom">Animalia</named-content></kwd><kwd><named-content content-type="order">Decapoda</named-content></kwd><kwd><named-content content-type="family">Munidopsidae</named-content></kwd></kwd-group><mixed-citation publication-type="journal"><person-group><name><surname>Vázquez-Bader</surname><given-names>Ana Rosa</given-names></name><name><surname>Gracia</surname><given-names>Adolfo</given-names></name></person-group><article-title>Diversity and distribution of <tp:taxon-name><tp:taxon-name-part taxon-name-part-type="superfamily">Chirostyloidea</tp:taxon-name-part></tp:taxon-name> and <tp:taxon-name><tp:taxon-name-part taxon-name-part-type="superfamily">Galatheoidea</tp:taxon-name-part></tp:taxon-name> (<tp:taxon-name><tp:taxon-name-part taxon-name-part-type="order">Decapoda</tp:taxon-name-part></tp:taxon-name>, <tp:taxon-name><tp:taxon-name-part taxon-name-part-type="infraorder">Anomura</tp:taxon-name-part></tp:taxon-name>) in the Southern Gulf of Mexico</article-title><source>Zookeys</source><day>23</day><month>8</month><year>2016</year><volume>2016</volume><issue>612</issue><fpage>1</fpage><lpage>30</lpage><pub-id pub-id-type="doi">10.3897/zookeys.612.9492</pub-id></mixed-citation></tp:treatment-meta><tp:nomenclature><tp:taxon-name>
                <tp:taxon-name-part taxon-name-part-type="genus">Munidopsis</tp:taxon-name-part>
                <tp:taxon-name-part taxon-name-part-type="species">alaminos</tp:taxon-name-part>
              </tp:taxon-name><tp:taxon-authority>Pequegnat &amp; Pequegnat, 1970</tp:taxon-authority></tp:nomenclature><tp:treatment-sec sec-type="material" id="SECID0EJSBG"><title>Material examined.</title><p>BIOREPES 1 <abbrev xmlns:xlink="http://www.w3.org/1999/xlink" xlink:title="station number" id="ABBRID0EPSBG" xlink:type="simple">stn</abbrev>. 48, 1 male, 1 ovigerous female, <abbrev xmlns:xlink="http://www.w3.org/1999/xlink" xlink:title="station number" id="ABBRID0ETSBG" xlink:type="simple">stn</abbrev>. 25, 1 male. COBERPES <abbrev xmlns:xlink="http://www.w3.org/1999/xlink" xlink:title="station number" id="ABBRID0EXSBG" xlink:type="simple">stn</abbrev>. E2, 1 female. COBERPES 2011 <abbrev xmlns:xlink="http://www.w3.org/1999/xlink" xlink:title="station number" id="ABBRID0E2SBG" xlink:type="simple">stn</abbrev>. C4, 1 ovigerous female. COBERPES 3 <abbrev xmlns:xlink="http://www.w3.org/1999/xlink" xlink:title="station number" id="ABBRID0E6SBG" xlink:type="simple">stn</abbrev>. α7, 1 female. COBERPES 4 <abbrev xmlns:xlink="http://www.w3.org/1999/xlink" xlink:title="station number" id="ABBRID0EDTBG" xlink:type="simple">stn</abbrev>. B14, 1 male, <abbrev xmlns:xlink="http://www.w3.org/1999/xlink" xlink:title="station number" id="ABBRID0EHTBG" xlink:type="simple">stn</abbrev>. A5, 1 female, 1 ovigerous female.</p></tp:treatment-sec><tp:treatment-sec sec-type="remarks" id="SECID0ELTBG"><title>Remarks.</title><p>The specimens collected in this study were found at San Fernando River, Tamaulipas; Grijalva-Usumacinta Rivers, Tabasco; off Tupilco Lagoon, Tabasco; off Holbox Island, Quintana Roo; in a 513–735 m depth range. The male <abbrev xmlns:xlink="http://www.w3.org/1999/xlink" xlink:title="carapace length" id="ABBRID0ERTBG" xlink:type="simple">CL</abbrev> size ranged from 9.8 to 13.9 mm, and the females size ranged from 7.0 to 11.3 mm. Ovigerous females (10.1 to 10.3 mm) were present in spring and summer at 700–735 m. This material constitutes the first record in the SWS (513.0- 640.0 m) and <abbrev xmlns:xlink="http://www.w3.org/1999/xlink" xlink:title="South Southestern" id="ABBRID0EYTBG" xlink:type="simple">SSE</abbrev> (700.0 m) sectors. One male (<abbrev xmlns:xlink="http://www.w3.org/1999/xlink" xlink:title="carapace length" id="ABBRID0E3TBG" xlink:type="simple">CL</abbrev> = 10.3 mm) was infested with bopyrid.</p></tp:treatment-sec></tp:taxon-treatment>
