# Supplementary material for: Diversity and distribution of Chirostyloidea and Galatheoidea (Decapoda, Anomura) in the Southern Gulf of Mexico
Source: Zookeys. 2016 Aug 23;(612):1–30. doi: 10.3897/zookeys.612.9492 (PMC5027662; doi:10.3897/zookeys.612.9492)
Supplement: XML Treatment for Munidopsis erinacea [file zookeys.612.9492-treatment22.xml]

<!DOCTYPE tp:taxon-treatment
  PUBLIC "-//TaxonX//DTD Taxonomic Treatment Publishing DTD v0 20100105//EN" "tax-treatment-NSO.dtd">
<tp:taxon-treatment xmlns:tp="http://www.plazi.org/taxpub"><tp:treatment-meta><kwd-group><label>Taxon classification</label><kwd><named-content content-type="kingdom">Animalia</named-content></kwd><kwd><named-content content-type="order">Decapoda</named-content></kwd><kwd><named-content content-type="family">Munidopsidae</named-content></kwd></kwd-group><mixed-citation publication-type="journal"><person-group><name><surname>Vázquez-Bader</surname><given-names>Ana Rosa</given-names></name><name><surname>Gracia</surname><given-names>Adolfo</given-names></name></person-group><article-title>Diversity and distribution of <tp:taxon-name><tp:taxon-name-part taxon-name-part-type="superfamily">Chirostyloidea</tp:taxon-name-part></tp:taxon-name> and <tp:taxon-name><tp:taxon-name-part taxon-name-part-type="superfamily">Galatheoidea</tp:taxon-name-part></tp:taxon-name> (<tp:taxon-name><tp:taxon-name-part taxon-name-part-type="order">Decapoda</tp:taxon-name-part></tp:taxon-name>, <tp:taxon-name><tp:taxon-name-part taxon-name-part-type="infraorder">Anomura</tp:taxon-name-part></tp:taxon-name>) in the Southern Gulf of Mexico</article-title><source>Zookeys</source><day>23</day><month>8</month><year>2016</year><volume>2016</volume><issue>612</issue><fpage>1</fpage><lpage>30</lpage><pub-id pub-id-type="doi">10.3897/zookeys.612.9492</pub-id></mixed-citation></tp:treatment-meta><tp:nomenclature><tp:taxon-name>
                <tp:taxon-name-part taxon-name-part-type="genus">Munidopsis</tp:taxon-name-part>
                <tp:taxon-name-part taxon-name-part-type="species">erinacea</tp:taxon-name-part>
              </tp:taxon-name><tp:taxon-authority>(A. Milne-Edwards, 1880)</tp:taxon-authority></tp:nomenclature><tp:treatment-sec sec-type="material" id="SECID0EH1BG"><title>Material examined.</title><p>BATO <abbrev xmlns:xlink="http://www.w3.org/1999/xlink" xlink:title="station number" id="ABBRID0EN1BG" xlink:type="simple">stn</abbrev>. 42, 1 male. BIOREPES <abbrev xmlns:xlink="http://www.w3.org/1999/xlink" xlink:title="station number" id="ABBRID0ER1BG" xlink:type="simple">stn</abbrev>. 47, 11 males, 3 females, 7 ovigerous females 7, <abbrev xmlns:xlink="http://www.w3.org/1999/xlink" xlink:title="station number" id="ABBRID0EV1BG" xlink:type="simple">stn</abbrev>. 55, 1 ovigerous female. BIOREPES 2 <abbrev xmlns:xlink="http://www.w3.org/1999/xlink" xlink:title="station number" id="ABBRID0EZ1BG" xlink:type="simple">stn</abbrev>. 4, 1 male 1, <abbrev xmlns:xlink="http://www.w3.org/1999/xlink" xlink:title="station number" id="ABBRID0E41BG" xlink:type="simple">stn</abbrev>. 11, 2 males, <abbrev xmlns:xlink="http://www.w3.org/1999/xlink" xlink:title="station number" id="ABBRID0EB2BG" xlink:type="simple">stn</abbrev>. 24, 1 female, <abbrev xmlns:xlink="http://www.w3.org/1999/xlink" xlink:title="station number" id="ABBRID0EF2BG" xlink:type="simple">stn</abbrev>. 32, 1 male. BIOREPES 3 <abbrev xmlns:xlink="http://www.w3.org/1999/xlink" xlink:title="station number" id="ABBRID0EJ2BG" xlink:type="simple">stn</abbrev>. B6, 2 males. COBERPES <abbrev xmlns:xlink="http://www.w3.org/1999/xlink" xlink:title="station number" id="ABBRID0EN2BG" xlink:type="simple">stn</abbrev>. A11, 1 female, <abbrev xmlns:xlink="http://www.w3.org/1999/xlink" xlink:title="station number" id="ABBRID0ER2BG" xlink:type="simple">stn</abbrev>. Ω7, 1 female, <abbrev xmlns:xlink="http://www.w3.org/1999/xlink" xlink:title="station number" id="ABBRID0EV2BG" xlink:type="simple">stn</abbrev>. A12b, 1 male, 1 ovigerous female, <abbrev xmlns:xlink="http://www.w3.org/1999/xlink" xlink:title="station number" id="ABBRID0EZ2BG" xlink:type="simple">stn</abbrev> B2, 1 ovigerous female, <abbrev xmlns:xlink="http://www.w3.org/1999/xlink" xlink:title="station number" id="ABBRID0E42BG" xlink:type="simple">stn</abbrev>. B12, 1 male, <abbrev xmlns:xlink="http://www.w3.org/1999/xlink" xlink:title="station number" id="ABBRID0EB3BG" xlink:type="simple">stn</abbrev> Ω7, 1 female, <abbrev xmlns:xlink="http://www.w3.org/1999/xlink" xlink:title="station number" id="ABBRID0EF3BG" xlink:type="simple">stn</abbrev>. Ω14, 1 female. COBERPES 2011 <abbrev xmlns:xlink="http://www.w3.org/1999/xlink" xlink:title="station number" id="ABBRID0EJ3BG" xlink:type="simple">stn</abbrev>. B2, 1 ovigerous female, <abbrev xmlns:xlink="http://www.w3.org/1999/xlink" xlink:title="station number" id="ABBRID0EN3BG" xlink:type="simple">stn</abbrev>. B4, 2 males, 1 female, 1 ovigerous female, <abbrev xmlns:xlink="http://www.w3.org/1999/xlink" xlink:title="station number" id="ABBRID0ER3BG" xlink:type="simple">stn</abbrev>. C2, 4 males, 4 ovigerous females, <abbrev xmlns:xlink="http://www.w3.org/1999/xlink" xlink:title="station number" id="ABBRID0EV3BG" xlink:type="simple">stn</abbrev>. C3, 2 males, 1 ovigerous female, <abbrev xmlns:xlink="http://www.w3.org/1999/xlink" xlink:title="station number" id="ABBRID0EZ3BG" xlink:type="simple">stn</abbrev>. C4, 1 male, 1 female, <abbrev xmlns:xlink="http://www.w3.org/1999/xlink" xlink:title="station number" id="ABBRID0E43BG" xlink:type="simple">stn</abbrev>. D1b, 1 female, <abbrev xmlns:xlink="http://www.w3.org/1999/xlink" xlink:title="station number" id="ABBRID0EB4BG" xlink:type="simple">stn</abbrev>. D6, 1 female, 1 ovigerous female, <abbrev xmlns:xlink="http://www.w3.org/1999/xlink" xlink:title="station number" id="ABBRID0EF4BG" xlink:type="simple">stn</abbrev>. D9, 11 males. COBERPES 3 <abbrev xmlns:xlink="http://www.w3.org/1999/xlink" xlink:title="station number" id="ABBRID0EJ4BG" xlink:type="simple">stn</abbrev>. α 10, 1 male, <abbrev xmlns:xlink="http://www.w3.org/1999/xlink" xlink:title="station number" id="ABBRID0EN4BG" xlink:type="simple">stn</abbrev>. α 11, 1 ovigerous female, <abbrev xmlns:xlink="http://www.w3.org/1999/xlink" xlink:title="station number" id="ABBRID0ER4BG" xlink:type="simple">stn</abbrev>. B17, 1 male.</p></tp:treatment-sec><tp:treatment-sec sec-type="remarks" id="SECID0EV4BG"><title>Remarks.</title><p>It was collected off Soto la Marina River, Tamaulipas; San Pedro and San Pablo Rivers, Tupilco Lagoon, Tabasco; Términos Lagoon, Campeche; N Alacranes, Yucatán; (<abbrev xmlns:xlink="http://www.w3.org/1999/xlink" xlink:title="East Southeastern" id="ABBRID0E24BG" xlink:type="simple">ESE</abbrev>, <abbrev xmlns:xlink="http://www.w3.org/1999/xlink" xlink:title="South Southestern" id="ABBRID0E64BG" xlink:type="simple">SSE</abbrev>, <abbrev xmlns:xlink="http://www.w3.org/1999/xlink" xlink:title="South Sothtwestern" id="ABBRID0ED5BG" xlink:type="simple">SSW</abbrev>, WSW); 406.0–820 m. <italic><tp:taxon-name><tp:taxon-name-part taxon-name-part-type="genus">Munidopsis</tp:taxon-name-part> <tp:taxon-name-part taxon-name-part-type="species">erinacea</tp:taxon-name-part></tp:taxon-name></italic> was the sixth species in terms of abundance (n = 72). The highest abundance was observed in the sector <abbrev xmlns:xlink="http://www.w3.org/1999/xlink" xlink:title="East Southeastern" id="ABBRID0ER5BG" xlink:type="simple">ESE</abbrev> during the spring season in a depth range of 700–799 m. The ANOVA analysis was made only for males (n = 37), but did not show significant differences by depth [F (3;32) = 1.1295; p = 0.3518] or season [F (2;33) = 3.0006; p = 0.0635]. The mean size of males was <overline>x</overline> = 14.0 ± 3.954 (6.0–21.4) at 406–780 m depth range. The mean size of females was <overline>x</overline> = 10.4 ± 3.346 (6.4–18.0) at 530–820 m depth. The mean size of ovigerous females was <overline>x</overline> = 12.7 ± 2.431 (8.3–17.1) at 530–820 m depth.</p><p>The ovigerous females were observed in all seasons; however, they were more numerous during spring in the <abbrev xmlns:xlink="http://www.w3.org/1999/xlink" xlink:title="East Southeastern" id="ABBRID0E45BG" xlink:type="simple">ESE</abbrev> sector. Sex ratio was similar in all seasons (1 M: 1 F). Two individuals were infested by rhizocephalans (<abbrev xmlns:xlink="http://www.w3.org/1999/xlink" xlink:title="carapace length" id="ABBRID0EB6BG" xlink:type="simple">CL</abbrev> male = 15.9 mm, female = 17.0), and one female (<abbrev xmlns:xlink="http://www.w3.org/1999/xlink" xlink:title="carapace length" id="ABBRID0EI6BG" xlink:type="simple">CL</abbrev> = 13.1 mm) was infested by bopyrid.</p></tp:treatment-sec></tp:taxon-treatment>
