# Supplementary material for: Diversity and distribution of Chirostyloidea and Galatheoidea (Decapoda, Anomura) in the Southern Gulf of Mexico
Source: Zookeys. 2016 Aug 23;(612):1–30. doi: 10.3897/zookeys.612.9492 (PMC5027662; doi:10.3897/zookeys.612.9492)
Supplement: XML Treatment for Munidopsis riveroi [file zookeys.612.9492-treatment27.xml]

<!DOCTYPE tp:taxon-treatment
  PUBLIC "-//TaxonX//DTD Taxonomic Treatment Publishing DTD v0 20100105//EN" "tax-treatment-NSO.dtd">
<tp:taxon-treatment xmlns:tp="http://www.plazi.org/taxpub"><tp:treatment-meta><kwd-group><label>Taxon classification</label><kwd><named-content content-type="kingdom">Animalia</named-content></kwd><kwd><named-content content-type="order">Decapoda</named-content></kwd><kwd><named-content content-type="family">Munidopsidae</named-content></kwd></kwd-group><mixed-citation publication-type="journal"><person-group><name><surname>Vázquez-Bader</surname><given-names>Ana Rosa</given-names></name><name><surname>Gracia</surname><given-names>Adolfo</given-names></name></person-group><article-title>Diversity and distribution of <tp:taxon-name><tp:taxon-name-part taxon-name-part-type="superfamily">Chirostyloidea</tp:taxon-name-part></tp:taxon-name> and <tp:taxon-name><tp:taxon-name-part taxon-name-part-type="superfamily">Galatheoidea</tp:taxon-name-part></tp:taxon-name> (<tp:taxon-name><tp:taxon-name-part taxon-name-part-type="order">Decapoda</tp:taxon-name-part></tp:taxon-name>, <tp:taxon-name><tp:taxon-name-part taxon-name-part-type="infraorder">Anomura</tp:taxon-name-part></tp:taxon-name>) in the Southern Gulf of Mexico</article-title><source>Zookeys</source><day>23</day><month>8</month><year>2016</year><volume>2016</volume><issue>612</issue><fpage>1</fpage><lpage>30</lpage><pub-id pub-id-type="doi">10.3897/zookeys.612.9492</pub-id></mixed-citation></tp:treatment-meta><tp:nomenclature><tp:taxon-name>
                <tp:taxon-name-part taxon-name-part-type="genus">Munidopsis</tp:taxon-name-part>
                <tp:taxon-name-part taxon-name-part-type="species">riveroi</tp:taxon-name-part>
              </tp:taxon-name><tp:taxon-authority>Chace, 1939</tp:taxon-authority></tp:nomenclature><tp:treatment-sec sec-type="material" id="SECID0E5HAI"><title>Material examined.</title><p>BIOREPES 3 <abbrev xmlns:xlink="http://www.w3.org/1999/xlink" xlink:title="station number" id="ABBRID0EEIAI" xlink:type="simple">stn</abbrev>. A10, 1 male.</p></tp:treatment-sec><tp:treatment-sec sec-type="material" id="SECID0EIIAI"><title>Additional material examined.</title><p>SIGSBEE 9 <abbrev xmlns:xlink="http://www.w3.org/1999/xlink" xlink:title="station number" id="ABBRID0EOIAI" xlink:type="simple">stn</abbrev>. A4, 1 ovigerous female.</p></tp:treatment-sec><tp:treatment-sec sec-type="remarks" id="SECID0ESIAI"><title>Remarks.</title><p>We collected two individuals off Laguna Madre, Tamaulipas; and off Tamiahua Lagoon, Veracruz (WSW) from 344.5 to 351.0 m depth. We captured one male (<abbrev xmlns:xlink="http://www.w3.org/1999/xlink" xlink:title="carapace length" id="ABBRID0EYIAI" xlink:type="simple">CL</abbrev> = 3.6 mm) in autumn and one ovigerous female in summer (<abbrev xmlns:xlink="http://www.w3.org/1999/xlink" xlink:title="carapace length" id="ABBRID0E6IAI" xlink:type="simple">CL</abbrev> = 7.4 mm). Both data represent the first record of the species in the entire Gulf of Mexico.</p></tp:treatment-sec></tp:taxon-treatment>
