# Supplementary material for: Diversity and distribution of Chirostyloidea and Galatheoidea (Decapoda, Anomura) in the Southern Gulf of Mexico
Source: Zookeys. 2016 Aug 23;(612):1–30. doi: 10.3897/zookeys.612.9492 (PMC5027662; doi:10.3897/zookeys.612.9492)
Supplement: XML Treatment for Munidopsis robusta [file zookeys.612.9492-treatment28.xml]

<!DOCTYPE tp:taxon-treatment
  PUBLIC "-//TaxonX//DTD Taxonomic Treatment Publishing DTD v0 20100105//EN" "tax-treatment-NSO.dtd">
<tp:taxon-treatment xmlns:tp="http://www.plazi.org/taxpub"><tp:treatment-meta><kwd-group><label>Taxon classification</label><kwd><named-content content-type="kingdom">Animalia</named-content></kwd><kwd><named-content content-type="order">Decapoda</named-content></kwd><kwd><named-content content-type="family">Munidopsidae</named-content></kwd></kwd-group><mixed-citation publication-type="journal"><person-group><name><surname>Vázquez-Bader</surname><given-names>Ana Rosa</given-names></name><name><surname>Gracia</surname><given-names>Adolfo</given-names></name></person-group><article-title>Diversity and distribution of <tp:taxon-name><tp:taxon-name-part taxon-name-part-type="superfamily">Chirostyloidea</tp:taxon-name-part></tp:taxon-name> and <tp:taxon-name><tp:taxon-name-part taxon-name-part-type="superfamily">Galatheoidea</tp:taxon-name-part></tp:taxon-name> (<tp:taxon-name><tp:taxon-name-part taxon-name-part-type="order">Decapoda</tp:taxon-name-part></tp:taxon-name>, <tp:taxon-name><tp:taxon-name-part taxon-name-part-type="infraorder">Anomura</tp:taxon-name-part></tp:taxon-name>) in the Southern Gulf of Mexico</article-title><source>Zookeys</source><day>23</day><month>8</month><year>2016</year><volume>2016</volume><issue>612</issue><fpage>1</fpage><lpage>30</lpage><pub-id pub-id-type="doi">10.3897/zookeys.612.9492</pub-id></mixed-citation></tp:treatment-meta><tp:nomenclature><tp:taxon-name>
                <tp:taxon-name-part taxon-name-part-type="genus">Munidopsis</tp:taxon-name-part>
                <tp:taxon-name-part taxon-name-part-type="species">robusta</tp:taxon-name-part>
              </tp:taxon-name><tp:taxon-authority>(A. Milne-Edwards, 1880)</tp:taxon-authority></tp:nomenclature><tp:treatment-sec sec-type="material" id="SECID0EHKAI"><title>Material examined.</title><p>BIOREPES 3 <abbrev xmlns:xlink="http://www.w3.org/1999/xlink" xlink:title="station number" id="ABBRID0ENKAI" xlink:type="simple">stn</abbrev>. A2, 4 males, 8 ovigerous females; <abbrev xmlns:xlink="http://www.w3.org/1999/xlink" xlink:title="station number" id="ABBRID0ERKAI" xlink:type="simple">stn</abbrev> A11, 1 female, 1 ovigerous female; <abbrev xmlns:xlink="http://www.w3.org/1999/xlink" xlink:title="station number" id="ABBRID0EVKAI" xlink:type="simple">stn</abbrev>. A12, 1 male; <abbrev xmlns:xlink="http://www.w3.org/1999/xlink" xlink:title="station number" id="ABBRID0EZKAI" xlink:type="simple">stn</abbrev>. B1, 2 ovigerous females; <abbrev xmlns:xlink="http://www.w3.org/1999/xlink" xlink:title="station number" id="ABBRID0E4KAI" xlink:type="simple">stn</abbrev>. B3, 1 male, 1 ovigerous female; <abbrev xmlns:xlink="http://www.w3.org/1999/xlink" xlink:title="station number" id="ABBRID0EBLAI" xlink:type="simple">stn</abbrev>. B4, 1 male; <abbrev xmlns:xlink="http://www.w3.org/1999/xlink" xlink:title="station number" id="ABBRID0EFLAI" xlink:type="simple">stn</abbrev>. B6, 10 males, 2 females, 7 ovigerous females. COBERPES <abbrev xmlns:xlink="http://www.w3.org/1999/xlink" xlink:title="station number" id="ABBRID0EJLAI" xlink:type="simple">stn</abbrev>. A4, 1 female, 1 ovigerous female; <abbrev xmlns:xlink="http://www.w3.org/1999/xlink" xlink:title="station number" id="ABBRID0ENLAI" xlink:type="simple">stn</abbrev>. Ω 15, 2 males, 1 ovigerous female. COBERPES 2011 <abbrev xmlns:xlink="http://www.w3.org/1999/xlink" xlink:title="station number" id="ABBRID0ERLAI" xlink:type="simple">stn</abbrev>. D7, 1 male. COBERPES 3 <abbrev xmlns:xlink="http://www.w3.org/1999/xlink" xlink:title="station number" id="ABBRID0EVLAI" xlink:type="simple">stn</abbrev>. α 7, 1 male. COBERPES 4 <abbrev xmlns:xlink="http://www.w3.org/1999/xlink" xlink:title="station number" id="ABBRID0EZLAI" xlink:type="simple">stn</abbrev> A3, 1 ovigerous female; <abbrev xmlns:xlink="http://www.w3.org/1999/xlink" xlink:title="station number" id="ABBRID0E4LAI" xlink:type="simple">stn</abbrev> A4, 2 males, 2 ovigerous females; <abbrev xmlns:xlink="http://www.w3.org/1999/xlink" xlink:title="station number" id="ABBRID0EBMAI" xlink:type="simple">stn</abbrev> A5, 11 males, 10 females; <abbrev xmlns:xlink="http://www.w3.org/1999/xlink" xlink:title="station number" id="ABBRID0EFMAI" xlink:type="simple">stn</abbrev> B15, 1 male; <abbrev xmlns:xlink="http://www.w3.org/1999/xlink" xlink:title="station number" id="ABBRID0EJMAI" xlink:type="simple">stn</abbrev> B15B, 9 males, 1 female, 10 ovigerous females; <abbrev xmlns:xlink="http://www.w3.org/1999/xlink" xlink:title="station number" id="ABBRID0ENMAI" xlink:type="simple">stn</abbrev> C35, 1 female.</p><!--PageBreak--></tp:treatment-sec><tp:treatment-sec sec-type="remarks" id="SECID0ESMAI"><title>Remarks.</title><p>
                <italic><tp:taxon-name><tp:taxon-name-part taxon-name-part-type="genus">Munidopsis</tp:taxon-name-part> <tp:taxon-name-part taxon-name-part-type="species">robusta</tp:taxon-name-part></tp:taxon-name></italic> was commonly captured in the Gulf of Mexico from the N Carolina–Florida Straits; Gulf of Mexico (all sectors); Caribbean Sea-Colombia (Ortega-Echeverría 2014); 110–4708 m (<xref ref-type="bibr" rid="B21">Felder et al. 2009</xref>). In the southern part, we collected this species, off N and S of Laguna Madre (sectors <abbrev xmlns:xlink="http://www.w3.org/1999/xlink" xlink:title="West Northwestern" id="ABBRID0EGNAI" xlink:type="simple">WNW</abbrev>, WSW); Soto La Marina and San Fernando River (WSW); Mecoacán Lagoon and Tonalá River (<abbrev xmlns:xlink="http://www.w3.org/1999/xlink" xlink:title="South Sothtwestern" id="ABBRID0EKNAI" xlink:type="simple">SSW</abbrev>); and Cabo Catoche (<abbrev xmlns:xlink="http://www.w3.org/1999/xlink" xlink:title="East Southeastern" id="ABBRID0EONAI" xlink:type="simple">ESE</abbrev>), from 347.0 to 953.0 m depth. This species was the most abundant of the <tp:taxon-name><tp:taxon-name-part taxon-name-part-type="family">Munidopsidae</tp:taxon-name-part></tp:taxon-name> family (n = 97 individuals). Many of them were collected in the <abbrev xmlns:xlink="http://www.w3.org/1999/xlink" xlink:title="West Northwestern" id="ABBRID0EXNAI" xlink:type="simple">WNW</abbrev> sector (53.9%; 401.3–546.0 m) during autumn (52.6%; 347.0 to 577.0 m). The <abbrev xmlns:xlink="http://www.w3.org/1999/xlink" xlink:title="carapace length" id="ABBRID0E2NAI" xlink:type="simple">CL</abbrev> mean size of ovigerous females was larger [<overline>x</overline> = 18.4 ± 2.129 (14.0–22.6)] than males [<overline>x</overline> = 16.9 ± 1.983 (10.7–20.1)]. The males’ size was small at shallow depths and also during autumn (F<sub>(depth)</sub> = 5.434, p = 0.0037, and F<sub>(season)</sub> = 8,956, p = 0.0007) (Fig. <xref ref-type="fig" rid="F7">7a, b</xref>).</p><fig id="F7" position="float" orientation="portrait"><label>Figure 7.</label><caption><p>Size distribution of <italic><tp:taxon-name><tp:taxon-name-part taxon-name-part-type="genus">Munida</tp:taxon-name-part> <tp:taxon-name-part taxon-name-part-type="species">robusta</tp:taxon-name-part></tp:taxon-name></italic>, males: <bold>a</bold> depth interval <bold>b</bold> season.</p></caption><graphic xmlns:xlink="http://www.w3.org/1999/xlink" xlink:href="zookeys-612-001-g007.jpg" position="float" orientation="portrait" xlink:type="simple" id="oo_100093.jpg"/></fig><p>The overall sex ratio difference was not statistically different (χ<sup>2</sup> = 0.051, p = 0.8208); as it was observed among seasons. The ovigerous females occurred in spring, summer, and autumn in a depth interval of 347.0–546.0 m. Maximum number was reported in autumn. One male (<abbrev xmlns:xlink="http://www.w3.org/1999/xlink" xlink:title="carapace length" id="ABBRID0ENPAI" xlink:type="simple">CL</abbrev> = 13.4 mm) was infested by bopyrid.</p></tp:treatment-sec><ref-list><ref id="B21"><mixed-citation xmlns:xlink="http://www.w3.org/1999/xlink" xlink:type="simple">
          <person-group><name name-style="western"><surname>Felder</surname><given-names>DL</given-names></name><name name-style="western"><surname>Camp</surname><given-names>DK</given-names></name><name name-style="western"><surname>Tunnell</surname><given-names>JW</given-names></name></person-group> (<year>2009</year>) <article-title>An introduction to Gulf of Mexico biodiversity assessment.</article-title> In: <person-group><name name-style="western"><surname>Felder</surname><given-names>DL</given-names></name><name name-style="western"><surname>Camp</surname><given-names>DK</given-names></name></person-group> (<role>Eds</role>) <source>Gulf of Mexico Origin, Waters, and Biota</source> <volume>Volume 1, Biodiversity</volume>. <publisher-name>Texas A&amp;M University Press</publisher-name>, <publisher-loc>College Station</publisher-loc>, <fpage>1</fpage>–<lpage>13</lpage>.</mixed-citation></ref></ref-list></tp:taxon-treatment>
