# Supplementary material for: Diversity and distribution of Chirostyloidea and Galatheoidea (Decapoda, Anomura) in the Southern Gulf of Mexico
Source: Zookeys. 2016 Aug 23;(612):1–30. doi: 10.3897/zookeys.612.9492 (PMC5027662; doi:10.3897/zookeys.612.9492)
Supplement: XML Treatment for Munidopsis serricornis [file zookeys.612.9492-treatment30.xml]

<!DOCTYPE tp:taxon-treatment
  PUBLIC "-//TaxonX//DTD Taxonomic Treatment Publishing DTD v0 20100105//EN" "tax-treatment-NSO.dtd">
<tp:taxon-treatment xmlns:tp="http://www.plazi.org/taxpub"><tp:treatment-meta><kwd-group><label>Taxon classification</label><kwd><named-content content-type="kingdom">Animalia</named-content></kwd><kwd><named-content content-type="order">Decapoda</named-content></kwd><kwd><named-content content-type="family">Munidopsidae</named-content></kwd></kwd-group><mixed-citation publication-type="journal"><person-group><name><surname>Vázquez-Bader</surname><given-names>Ana Rosa</given-names></name><name><surname>Gracia</surname><given-names>Adolfo</given-names></name></person-group><article-title>Diversity and distribution of <tp:taxon-name><tp:taxon-name-part taxon-name-part-type="superfamily">Chirostyloidea</tp:taxon-name-part></tp:taxon-name> and <tp:taxon-name><tp:taxon-name-part taxon-name-part-type="superfamily">Galatheoidea</tp:taxon-name-part></tp:taxon-name> (<tp:taxon-name><tp:taxon-name-part taxon-name-part-type="order">Decapoda</tp:taxon-name-part></tp:taxon-name>, <tp:taxon-name><tp:taxon-name-part taxon-name-part-type="infraorder">Anomura</tp:taxon-name-part></tp:taxon-name>) in the Southern Gulf of Mexico</article-title><source>Zookeys</source><day>23</day><month>8</month><year>2016</year><volume>2016</volume><issue>612</issue><fpage>1</fpage><lpage>30</lpage><pub-id pub-id-type="doi">10.3897/zookeys.612.9492</pub-id></mixed-citation></tp:treatment-meta><tp:nomenclature><tp:taxon-name>
                <tp:taxon-name-part taxon-name-part-type="genus">Munidopsis</tp:taxon-name-part>
                <tp:taxon-name-part taxon-name-part-type="species">serricornis</tp:taxon-name-part>
              </tp:taxon-name><tp:taxon-authority>(Lovén, 1852)</tp:taxon-authority></tp:nomenclature><tp:treatment-sec sec-type="material" id="SECID0EXTAI"><title>Material examined.</title><p>BIOREPES 1 <abbrev xmlns:xlink="http://www.w3.org/1999/xlink" xlink:title="station number" id="ABBRID0E4TAI" xlink:type="simple">stn</abbrev>. 48, 2 males, 2 females, 1 ovigerous female. COBERPES 2011 <abbrev xmlns:xlink="http://www.w3.org/1999/xlink" xlink:title="station number" id="ABBRID0EBUAI" xlink:type="simple">stn</abbrev> B9, 3 males, 1 female, 1 ovigerous female, <abbrev xmlns:xlink="http://www.w3.org/1999/xlink" xlink:title="station number" id="ABBRID0EFUAI" xlink:type="simple">stn</abbrev> D9, 2 males, 4 females.</p></tp:treatment-sec><tp:treatment-sec sec-type="remarks" id="SECID0EJUAI"><title>Remarks.</title><p>
                <italic><tp:taxon-name><tp:taxon-name-part taxon-name-part-type="genus">Munidopsis</tp:taxon-name-part> <tp:taxon-name-part taxon-name-part-type="species">serricornis</tp:taxon-name-part></tp:taxon-name></italic> has been captured off Georgia; Gulf of Mexico (sector <abbrev xmlns:xlink="http://www.w3.org/1999/xlink" xlink:title="Southeast" id="ABBRID0EZUAI" xlink:type="simple">SE</abbrev>); West and East Atlantic; Indo West Pacific; 10?–2165 m (<xref ref-type="bibr" rid="B21">Felder et al. 2009</xref>). In the present study it was only collected in front of Ría Lagartos, Yucatán (<abbrev xmlns:xlink="http://www.w3.org/1999/xlink" xlink:title="East Southeastern" id="ABBRID0EBVAI" xlink:type="simple">ESE</abbrev>). Most of the individuals were collected in spring at 769.0–1040.0 m depth. The <abbrev xmlns:xlink="http://www.w3.org/1999/xlink" xlink:title="carapace length" id="ABBRID0EFVAI" xlink:type="simple">CL</abbrev> size ranges were: males (6.0–12.7mm), females (6.0–10.6 mm), and ovigerous females (7.8–10.7 mm). The two ovigerous females occurred in spring and summer (1040.0 and 700.0 m depth, respectively).</p></tp:treatment-sec><ref-list><ref id="B21"><mixed-citation xmlns:xlink="http://www.w3.org/1999/xlink" xlink:type="simple">
          <person-group><name name-style="western"><surname>Felder</surname><given-names>DL</given-names></name><name name-style="western"><surname>Camp</surname><given-names>DK</given-names></name><name name-style="western"><surname>Tunnell</surname><given-names>JW</given-names></name></person-group> (<year>2009</year>) <article-title>An introduction to Gulf of Mexico biodiversity assessment.</article-title> In: <person-group><name name-style="western"><surname>Felder</surname><given-names>DL</given-names></name><name name-style="western"><surname>Camp</surname><given-names>DK</given-names></name></person-group> (<role>Eds</role>) <source>Gulf of Mexico Origin, Waters, and Biota</source> <volume>Volume 1, Biodiversity</volume>. <publisher-name>Texas A&amp;M University Press</publisher-name>, <publisher-loc>College Station</publisher-loc>, <fpage>1</fpage>–<lpage>13</lpage>.</mixed-citation></ref></ref-list></tp:taxon-treatment>
