# Supplementary material for: Diversity and distribution of Chirostyloidea and Galatheoidea (Decapoda, Anomura) in the Southern Gulf of Mexico
Source: Zookeys. 2016 Aug 23;(612):1–30. doi: 10.3897/zookeys.612.9492 (PMC5027662; doi:10.3897/zookeys.612.9492)
Supplement: XML Treatment for Munidopsis shulerae [file zookeys.612.9492-treatment31.xml]

<!DOCTYPE tp:taxon-treatment
  PUBLIC "-//TaxonX//DTD Taxonomic Treatment Publishing DTD v0 20100105//EN" "tax-treatment-NSO.dtd">
<tp:taxon-treatment xmlns:tp="http://www.plazi.org/taxpub"><tp:treatment-meta><kwd-group><label>Taxon classification</label><kwd><named-content content-type="kingdom">Animalia</named-content></kwd><kwd><named-content content-type="order">Decapoda</named-content></kwd><kwd><named-content content-type="family">Munidopsidae</named-content></kwd></kwd-group><mixed-citation publication-type="journal"><person-group><name><surname>Vázquez-Bader</surname><given-names>Ana Rosa</given-names></name><name><surname>Gracia</surname><given-names>Adolfo</given-names></name></person-group><article-title>Diversity and distribution of <tp:taxon-name><tp:taxon-name-part taxon-name-part-type="superfamily">Chirostyloidea</tp:taxon-name-part></tp:taxon-name> and <tp:taxon-name><tp:taxon-name-part taxon-name-part-type="superfamily">Galatheoidea</tp:taxon-name-part></tp:taxon-name> (<tp:taxon-name><tp:taxon-name-part taxon-name-part-type="order">Decapoda</tp:taxon-name-part></tp:taxon-name>, <tp:taxon-name><tp:taxon-name-part taxon-name-part-type="infraorder">Anomura</tp:taxon-name-part></tp:taxon-name>) in the Southern Gulf of Mexico</article-title><source>Zookeys</source><day>23</day><month>8</month><year>2016</year><volume>2016</volume><issue>612</issue><fpage>1</fpage><lpage>30</lpage><pub-id pub-id-type="doi">10.3897/zookeys.612.9492</pub-id></mixed-citation></tp:treatment-meta><tp:nomenclature><tp:taxon-name>
                <tp:taxon-name-part taxon-name-part-type="genus">Munidopsis</tp:taxon-name-part>
                <tp:taxon-name-part taxon-name-part-type="species">shulerae</tp:taxon-name-part>
              </tp:taxon-name><tp:taxon-authority>Vázquez- Bader, Gracia &amp; Lemaitre, 2014</tp:taxon-authority></tp:nomenclature><tp:treatment-sec sec-type="material" id="SECID0ENWAI"><title>Material examined.</title><p>BATO <abbrev xmlns:xlink="http://www.w3.org/1999/xlink" xlink:title="station number" id="ABBRID0ETWAI" xlink:type="simple">stn</abbrev>. 15, 1 male. BIOREPES 1 <abbrev xmlns:xlink="http://www.w3.org/1999/xlink" xlink:title="station number" id="ABBRID0EXWAI" xlink:type="simple">stn</abbrev>. 55, 1 male. BIOREPES 2 <abbrev xmlns:xlink="http://www.w3.org/1999/xlink" xlink:title="station number" id="ABBRID0E2WAI" xlink:type="simple">stn</abbrev>. 25, 1 female, <abbrev xmlns:xlink="http://www.w3.org/1999/xlink" xlink:title="station number" id="ABBRID0E6WAI" xlink:type="simple">stn</abbrev>. 31, 1 female.</p></tp:treatment-sec><tp:treatment-sec sec-type="remarks" id="SECID0EDXAI"><title>Remarks.</title><p>This species has been reported in the northern and southern part of the Gulf of Mexico: Straits of Florida; off coast of Campeche, and the western Caribbean from 320 to 787 m (<xref ref-type="bibr" rid="B52">Vázquez-Bader et al. 2014</xref>). In the present study <italic><tp:taxon-name><tp:taxon-name-part taxon-name-part-type="genus">Munidopsis</tp:taxon-name-part> <tp:taxon-name-part taxon-name-part-type="species">schulerae</tp:taxon-name-part></tp:taxon-name></italic> was collected off N Celestún, and N Alacranes, Yucatán (sector <abbrev xmlns:xlink="http://www.w3.org/1999/xlink" xlink:title="East Southeastern" id="ABBRID0EXXAI" xlink:type="simple">ESE</abbrev>) from 503 to 640 m depth. The two males analyzed had a <abbrev xmlns:xlink="http://www.w3.org/1999/xlink" xlink:title="carapace length" id="ABBRID0E2XAI" xlink:type="simple">CL</abbrev> size range of 6.8–10.5 and females 7.9–10.4 mm.</p></tp:treatment-sec><ref-list><ref id="B52"><mixed-citation xmlns:xlink="http://www.w3.org/1999/xlink" xlink:type="simple">
          <person-group><name name-style="western"><surname>Vázquez-Bader</surname><given-names>AR</given-names></name><name name-style="western"><surname>Gracia</surname><given-names>A</given-names></name><name name-style="western"><surname>Lemaitre</surname><given-names>R</given-names></name></person-group> (<year>2014</year>) <article-title>A new species of <italic><tp:taxon-name><tp:taxon-name-part taxon-name-part-type="genus">Munidopsis</tp:taxon-name-part></tp:taxon-name></italic> Whiteaves, 1874 (<tp:taxon-name><tp:taxon-name-part taxon-name-part-type="subphylum">Crustacea</tp:taxon-name-part></tp:taxon-name>: <tp:taxon-name><tp:taxon-name-part taxon-name-part-type="infraorder">Anomura</tp:taxon-name-part></tp:taxon-name>: <tp:taxon-name><tp:taxon-name-part taxon-name-part-type="superfamily">Galatheoidea</tp:taxon-name-part></tp:taxon-name>: <tp:taxon-name><tp:taxon-name-part taxon-name-part-type="family">Munidopsidae</tp:taxon-name-part></tp:taxon-name>) from the Gulf of Mexico and Caribbean Sea.</article-title> <source>Zootaxa</source> <volume>3821</volume>(<issue>3</issue>): <fpage>354</fpage>–<lpage>362</lpage>. doi: <ext-link xlink:type="simple" ext-link-type="doi" xlink:href="10.11646/zootaxa.3821.3.4">10.11646/zootaxa.3821.3.4</ext-link></mixed-citation></ref></ref-list></tp:taxon-treatment>
