# Supplementary material for: Diversity and distribution of Chirostyloidea and Galatheoidea (Decapoda, Anomura) in the Southern Gulf of Mexico
Source: Zookeys. 2016 Aug 23;(612):1–30. doi: 10.3897/zookeys.612.9492 (PMC5027662; doi:10.3897/zookeys.612.9492)
Supplement: XML Treatment for Munidopsis sigsbei [file zookeys.612.9492-treatment32.xml]

<!DOCTYPE tp:taxon-treatment
  PUBLIC "-//TaxonX//DTD Taxonomic Treatment Publishing DTD v0 20100105//EN" "tax-treatment-NSO.dtd">
<tp:taxon-treatment xmlns:tp="http://www.plazi.org/taxpub"><tp:treatment-meta><kwd-group><label>Taxon classification</label><kwd><named-content content-type="kingdom">Animalia</named-content></kwd><kwd><named-content content-type="order">Decapoda</named-content></kwd><kwd><named-content content-type="family">Munidopsidae</named-content></kwd></kwd-group><mixed-citation publication-type="journal"><person-group><name><surname>Vázquez-Bader</surname><given-names>Ana Rosa</given-names></name><name><surname>Gracia</surname><given-names>Adolfo</given-names></name></person-group><article-title>Diversity and distribution of <tp:taxon-name><tp:taxon-name-part taxon-name-part-type="superfamily">Chirostyloidea</tp:taxon-name-part></tp:taxon-name> and <tp:taxon-name><tp:taxon-name-part taxon-name-part-type="superfamily">Galatheoidea</tp:taxon-name-part></tp:taxon-name> (<tp:taxon-name><tp:taxon-name-part taxon-name-part-type="order">Decapoda</tp:taxon-name-part></tp:taxon-name>, <tp:taxon-name><tp:taxon-name-part taxon-name-part-type="infraorder">Anomura</tp:taxon-name-part></tp:taxon-name>) in the Southern Gulf of Mexico</article-title><source>Zookeys</source><day>23</day><month>8</month><year>2016</year><volume>2016</volume><issue>612</issue><fpage>1</fpage><lpage>30</lpage><pub-id pub-id-type="doi">10.3897/zookeys.612.9492</pub-id></mixed-citation></tp:treatment-meta><tp:nomenclature><tp:taxon-name>
                <tp:taxon-name-part taxon-name-part-type="genus">Munidopsis</tp:taxon-name-part>
                <tp:taxon-name-part taxon-name-part-type="species">sigsbei</tp:taxon-name-part>
              </tp:taxon-name><tp:taxon-authority>(A. Milne-Edwards, 1880)</tp:taxon-authority></tp:nomenclature><tp:treatment-sec sec-type="material" id="SECID0EDZAI"><title>Material examined.</title><p>BIOREPES 2 <abbrev xmlns:xlink="http://www.w3.org/1999/xlink" xlink:title="station number" id="ABBRID0EJZAI" xlink:type="simple">stn</abbrev>. 7, 1 male, <abbrev xmlns:xlink="http://www.w3.org/1999/xlink" xlink:title="station number" id="ABBRID0ENZAI" xlink:type="simple">stn</abbrev>. 8, 3 females, 1 ovigerous female, <abbrev xmlns:xlink="http://www.w3.org/1999/xlink" xlink:title="station number" id="ABBRID0ERZAI" xlink:type="simple">stn</abbrev>. 28, 1 female. COBERPES <abbrev xmlns:xlink="http://www.w3.org/1999/xlink" xlink:title="station number" id="ABBRID0EVZAI" xlink:type="simple">stn</abbrev>. B9, 1 male, 1 ovigerous female, <abbrev xmlns:xlink="http://www.w3.org/1999/xlink" xlink:title="station number" id="ABBRID0EZZAI" xlink:type="simple">stn</abbrev>. Ω10, 1 female. COBERPES 2011 <abbrev xmlns:xlink="http://www.w3.org/1999/xlink" xlink:title="station number" id="ABBRID0E4ZAI" xlink:type="simple">stn</abbrev>. B9, 2 males, 1 female, 2 ovigerous females. COBERPES 3 <abbrev xmlns:xlink="http://www.w3.org/1999/xlink" xlink:title="station number" id="ABBRID0EB1AI" xlink:type="simple">stn</abbrev>. α1, 1 male. COBERPES 4 <abbrev xmlns:xlink="http://www.w3.org/1999/xlink" xlink:title="station number" id="ABBRID0EF1AI" xlink:type="simple">stn</abbrev>. A 6, 1 male, <abbrev xmlns:xlink="http://www.w3.org/1999/xlink" xlink:title="station number" id="ABBRID0EJ1AI" xlink:type="simple">stn</abbrev>. B 9, 1 male, 2 ovigerous females.</p></tp:treatment-sec><tp:treatment-sec sec-type="remarks" id="SECID0EN1AI"><title>Remarks.</title><p>
                <italic><tp:taxon-name><tp:taxon-name-part taxon-name-part-type="genus">Munidopsis</tp:taxon-name-part> <tp:taxon-name-part taxon-name-part-type="species">sigsbei</tp:taxon-name-part></tp:taxon-name></italic> presented a wide distribution: from the Gulf of Mexico to Brazil in depths of 500 to 2000 m (Kilgoure and Shriley 2014). Specimens of this study were collected in Yucatán: N Alacranes and N Celestún; Veracruz: off Coatzacoalcos River; and Tabasco: in front of San Pedro and San Pablo Rivers (sectors <abbrev xmlns:xlink="http://www.w3.org/1999/xlink" xlink:title="South Southestern" id="ABBRID0E41AI" xlink:type="simple">SSE</abbrev> and <abbrev xmlns:xlink="http://www.w3.org/1999/xlink" xlink:title="South Sothtwestern" id="ABBRID0EB2AI" xlink:type="simple">SSW</abbrev>). <italic><tp:taxon-name><tp:taxon-name-part taxon-name-part-type="genus">Munidopsis</tp:taxon-name-part> <tp:taxon-name-part taxon-name-part-type="species">sigsbei</tp:taxon-name-part></tp:taxon-name></italic> was the third in terms of abundance (n = 19). Males had a <abbrev xmlns:xlink="http://www.w3.org/1999/xlink" xlink:title="carapace length" id="ABBRID0EP2AI" xlink:type="simple">CL</abbrev> range of 10.3–20.6 mm, females showed a 7.4–15.6 mm <abbrev xmlns:xlink="http://www.w3.org/1999/xlink" xlink:title="carapace length" id="ABBRID0EW2AI" xlink:type="simple">CL</abbrev> range, and ovigerous females a 10.8–15.3 mm <abbrev xmlns:xlink="http://www.w3.org/1999/xlink" xlink:title="carapace length" id="ABBRID0E42AI" xlink:type="simple">CL</abbrev> range. Ovigerous females occurred in spring and summer.</p></tp:treatment-sec></tp:taxon-treatment>
